# Supplementary material for: Centromeric signaling proteins boost G1 cyclin degradation and modulate cell size in budding yeast
Source: PLoS Biol. 2018 Aug 6;16(8):e2005388. doi: 10.1371/journal.pbio.2005388 (PMC6095599; doi:10.1371/journal.pbio.2005388)
Supplement: S1 Data — (XLSX) [file pbio.2005388.s008.xlsx]

## Sheet: Fig1B
	CML128 mCherry
	1YCp-GFP + 3YCp-GFP
	Vb	copy #
median	53	2.47966
up (0.95)	85.836	6.14513
low (0.05)	35.5	0.437521
N	931	931
Last ref	B951	C951
OLS	m	c
y=mx+c	2.34377	49.2172
Spearman	Rho	0.256139
	ts	8.07641
	p value	1.9984e-15
	Vb=Budding volume
	Vb	copy #	mean V	CL(0.05)	copy #
	47.71	0.0219927	46.632	3.22019	0.220957
	56.7	0.0842781
	38.65	0.0849332
	26.12	0.0912349
	49.56	0.100634
	33.85	0.117793
	41.93	0.11783
	37.41	0.119438
	26.58	0.119938
	56.6	0.127022
	51.98	0.128298
	46.02	0.130149
	33.75	0.157001
	36.46	0.15729
	52.29	0.158864
	40.53	0.163321
	50.18	0.165692
	32.7	0.171152
	53.26	0.175776
	59.05	0.178681
	45.17	0.179466
	72.53	0.179825
	50.97	0.180196
	41.26	0.180339
	56.65	0.182256
	48.92	0.183909
	34.14	0.189566
	35.17	0.204812
	41.91	0.212465
	46.67	0.216291
	47.97	0.220251
	49.76	0.220908
	52.62	0.223335
	66.84	0.223856
	65.72	0.236455
	44.96	0.256836
	46.21	0.271163
	36.55	0.278108
	45.58	0.278575
	53.5	0.279837
	51.93	0.285897
	51.36	0.299194
	40.12	0.382305
	60.14	0.38435
	26.44	0.410691
	49.65	0.435747
	40.99	0.438703
	39.84	0.447731
	32.66	0.484207
	84.04	0.50925
	64.1	0.530404	51.889	3.52423	0.713313
	52.65	0.549569
	42.27	0.550605
	32.49	0.556917
	84.27	0.588784
	43.24	0.60025
	68.12	0.623613
	44.49	0.626067
	33.46	0.648404
	51.18	0.653438
	72.15	0.662634
	60.35	0.667664
	56.55	0.697399
	53.54	0.701805
	31.09	0.703226
	36.57	0.70997
	55.96	0.712444
	21.83	0.713217
	44.91	0.721719
	72.7	0.725594
	58.71	0.72628
	55.59	0.726674
	58.98	0.728634
	35.29	0.729154
	56.41	0.729294
	50.16	0.730346
	54.62	0.732191
	59.69	0.734603
	60.58	0.736005
	45.16	0.739296
	58.38	0.740346
	50.58	0.752488
	42.99	0.757736
	46.93	0.758383
	73.36	0.759524
	38.04	0.761351
	62.24	0.76234
	57.93	0.764789
	48.13	0.766369
	54.71	0.769415
	73	0.76979
	54.64	0.770413
	33.28	0.770522
	44.7	0.777055
	40.66	0.780404
	46.61	0.78368
	48.59	0.785965
	52.06	0.788211
	42.18	0.793886
	68.33	0.796759
	70.41	0.805689	51.2754	3.26639	0.870843
	49.49	0.807059
	47.53	0.807698
	47.58	0.808889
	48.81	0.812948
	64.27	0.816004
	29.25	0.826002
	46.94	0.826327
	59.7	0.829572
	66.07	0.833407
	25.52	0.841106
	59.41	0.844263
	42.91	0.844979
	66.22	0.846465
	56.46	0.8527
	57.86	0.856641
	58.85	0.857419
	40.48	0.860829
	46.84	0.861701
	47.26	0.862943
	58.15	0.863943
	60.74	0.864865
	60.46	0.865072
	60.67	0.870666
	61.23	0.87389
	56.3	0.875423
	64.78	0.877146
	39.34	0.877959
	40.83	0.880998
	46.02	0.881703
	56.56	0.884623
	45.45	0.889734
	59.14	0.894126
	59.5	0.894147
	35.78	0.895301
	50.62	0.895491
	60.39	0.897676
	64.49	0.898149
	50.85	0.902117
	51.22	0.902286
	44.34	0.902617
	38.33	0.904389
	55.02	0.91264
	31.44	0.912901
	49.84	0.913382
	83.1	0.916129
	35.17	0.91856
	33.55	0.921833
	34.17	0.922613
	44.43	0.929145
	50.84	0.929162	49.3496	2.50328	0.989635
	50.85	0.929472
	43.16	0.931528
	48.91	0.933872
	55.22	0.934639
	36.88	0.936554
	37.52	0.939213
	63.15	0.940983
	41.41	0.942719
	54.46	0.943453
	66.09	0.944422
	36.35	0.945726
	54.39	0.951205
	49.72	0.9519
	65.48	0.953012
	31.13	0.954023
	50.08	0.958796
	53.11	0.966322
	51.99	0.967091
	44.68	0.967729
	39.96	0.971478
	47.57	0.974058
	44.24	0.974311
	51.79	0.97732
	59.35	0.977444
	48.74	0.984618
	76.17	0.986478
	39.58	1.00056
	58.32	1.00267
	41.29	1.00485
	57.53	1.00605
	47.86	1.00833
	41.93	1.01582
	48.81	1.01734
	49.53	1.01991
	41.75	1.02239
	49.93	1.02631
	46.43	1.02647
	52.47	1.02685
	55.68	1.03565
	40.06	1.0374
	46.6	1.03768
	69.3	1.03947
	53.91	1.03967
	48.26	1.04731
	42.95	1.05075
	55.59	1.05382
	46.47	1.06263
	36.01	1.0634
	43.98	1.06889
	40.95	1.06895	52.045	3.6208	1.2136
	34.52	1.07571
	36.38	1.07749
	68.95	1.08343
	26.33	1.08582
	48.03	1.08903
	73.65	1.10235
	50.34	1.10381
	48.17	1.10554
	61.38	1.11101
	35.14	1.12406
	43.28	1.1258
	50.52	1.12751
	49.59	1.13269
	45.43	1.13735
	68.89	1.1408
	49.97	1.14237
	56.33	1.15887
	54.45	1.16125
	40.91	1.16625
	60.07	1.17861
	66.22	1.18748
	70.25	1.20313
	53.68	1.20744
	42.7	1.20775
	41.48	1.21158
	59.17	1.21865
	83.53	1.22201
	47.02	1.23196
	60.64	1.2359
	53.99	1.25366
	60.96	1.25718
	33.68	1.2607
	64.64	1.26164
	47.43	1.26369
	65.58	1.27287
	38.56	1.27644
	61.63	1.29794
	59.74	1.29939
	39.52	1.2999
	50.96	1.30861
	51.47	1.31903
	42.55	1.32106
	49.03	1.33218
	70.81	1.35017
	46.39	1.35147
	41.39	1.36926
	45.12	1.37167
	82.04	1.38214
	28.79	1.40619
	52.51	1.41052	52.2312	3.31981	1.53991
	51.85	1.4134
	38.79	1.424
	60.14	1.42721
	33.95	1.43075
	56.79	1.43262
	83.54	1.44125
	41.78	1.44295
	38.48	1.446
	52.37	1.45059
	49.44	1.45063
	58.9	1.46169
	38.28	1.4627
	46.18	1.46586
	65.05	1.46834
	36.05	1.47162
	32.83	1.47208
	50.55	1.48145
	57.37	1.48523
	38.67	1.49243
	54.78	1.49598
	47.3	1.51478
	60.95	1.51971
	54.17	1.53584
	76.15	1.54412
	50.91	1.54451
	60.1	1.5465
	60.14	1.54862
	47.53	1.54979
	58.74	1.55581
	49.54	1.5655
	32.38	1.5722
	38.35	1.58117
	72.49	1.59427
	47.84	1.59451
	46.82	1.59725
	53.89	1.61166
	36.06	1.61535
	45.4	1.62608
	57.6	1.63512
	65.12	1.63718
	52.95	1.6409
	53.42	1.6418
	45.52	1.65047
	62.1	1.65071
	77.3	1.65365
	70.4	1.68376
	62.22	1.68449
	37.6	1.6859
	50.27	1.68636
	59.25	1.70026	57.2776	4.61664	1.80596
	47.35	1.70209
	44.34	1.70469
	98.26	1.70733
	44.1	1.70894
	95.32	1.7193
	65.98	1.7237
	39.95	1.72646
	39.98	1.72676
	45.26	1.73213
	52.82	1.74152
	71.82	1.7433
	44.35	1.75001
	47.23	1.75003
	62.5	1.75303
	47.54	1.75668
	56.04	1.75689
	55.9	1.76255
	75.32	1.77105
	45.61	1.77583
	48.34	1.78364
	86.87	1.79091
	54.31	1.79912
	25.14	1.79917
	68.02	1.81546
	62.99	1.81612
	40.2	1.8241
	72.75	1.82759
	43.76	1.82986
	103.37	1.83525
	53.63	1.83677
	56.99	1.8383
	82.98	1.85294
	50.84	1.85313
	51.65	1.85821
	57.34	1.86166
	53.49	1.86321
	48.88	1.86418
	57.02	1.86751
	52.96	1.86856
	59.36	1.86955
	43.03	1.87127
	43.43	1.87783
	74.51	1.88203
	55.76	1.88719
	89.1	1.88931
	48.23	1.89555
	53.37	1.90715
	36.81	1.90795
	49.83	1.91183
	45.05	1.9161	53.4468	3.17782	2.04948
	39.59	1.93145
	51.77	1.93826
	65.62	1.94311
	46.97	1.95148
	50.9	1.95909
	47.07	1.96805
	42.5	1.96956
	38.96	1.97187
	40.08	1.97593
	40.42	1.97702
	62.67	1.97967
	42.33	1.98474
	55.55	1.99002
	58.17	2.0036
	52.07	2.01304
	39.61	2.01513
	52.52	2.01726
	58.82	2.01874
	60.15	2.01963
	55.65	2.01993
	46.18	2.02774
	50.67	2.02815
	46.06	2.0339
	65.32	2.04197
	51.08	2.04489
	81.36	2.04587
	51.7	2.0545
	51.48	2.05695
	53.19	2.05748
	70.57	2.06949
	67.54	2.07023
	75.55	2.07525
	72.56	2.08002
	32.9	2.08893
	52.25	2.11179
	48.67	2.11749
	58.58	2.1191
	55.68	2.12069
	64.23	2.12134
	49.97	2.12335
	38.39	2.12574
	73.04	2.12989
	55.02	2.14866
	58.08	2.15794
	41.1	2.15806
	49.89	2.16365
	46.64	2.16993
	38.56	2.18264
	79.61	2.18465
	52.42	2.18656	55.625	4.26011	2.29629
	58.65	2.18782
	48.87	2.18925
	70.05	2.20898
	43.58	2.20994
	82.71	2.21523
	45.91	2.21945
	46.29	2.22211
	38.77	2.22252
	89.75	2.22753
	63.79	2.23078
	36.4	2.23223
	58.5	2.2409
	38.47	2.24152
	53.25	2.2501
	47.55	2.2572
	45.47	2.25756
	67.02	2.258
	45.81	2.25841
	67.11	2.25868
	44.14	2.2592
	74.06	2.25937
	99.09	2.26329
	74.86	2.28414
	70.23	2.28451
	37.84	2.29239
	44.6	2.29673
	55.37	2.30783
	55.02	2.31008
	43.78	2.31611
	48.02	2.32527
	49.87	2.33561
	39.73	2.3377
	71.12	2.34357
	42.7	2.34589
	59.48	2.34846
	60.33	2.35309
	66.67	2.35376
	36.79	2.35901
	52.59	2.36306
	49.68	2.37218
	47.39	2.37625
	59.21	2.37662
	48.39	2.37829
	103.73	2.39017
	47.71	2.39209
	51.99	2.39864
	44.47	2.40476
	51.01	2.4059
	51.01	2.4059
	66.18	2.41285	57.1822	4.11314	2.54309
	42.92	2.41286
	36.66	2.42018
	46.14	2.42567
	48.16	2.42568
	41.17	2.42755
	63.59	2.43013
	44.04	2.43525
	57.47	2.43869
	43.05	2.44201
	70.49	2.44579
	56.15	2.45207
	37.86	2.45397
	39.61	2.47451
	36.16	2.47769
	44.98	2.47966
	78.29	2.49362
	84.65	2.50355
	75.9	2.51641
	69.5	2.52243
	81.93	2.52661
	56.14	2.52874
	36.02	2.52884
	37.67	2.52891
	67.51	2.5463
	64.34	2.54671
	50.23	2.55034
	51.66	2.55387
	56.35	2.55546
	65.6	2.55877
	45.44	2.56228
	44.49	2.56666
	75.27	2.56986
	43.06	2.58353
	50.8	2.59145
	82.19	2.60175
	46.8	2.62516
	55.71	2.62968
	50.91	2.63
	70.12	2.63394
	77.85	2.63624
	52.97	2.63725
	57.76	2.65276
	57.04	2.6596
	55.27	2.66634
	86.89	2.67079
	82.98	2.67836
	52.39	2.68081
	75.52	2.68125
	45.23	2.6818
	39.08	2.68789	56.9418	4.40526	2.80168
	59.81	2.68882
	47.27	2.68942
	55.08	2.69707
	46.01	2.69877
	63.1	2.70015
	35.52	2.70658
	46.32	2.71619
	52.53	2.7206
	83.66	2.73251
	38.11	2.73541
	43.3	2.73691
	47.72	2.73855
	64.78	2.74084
	43.37	2.74139
	69.01	2.7504
	55.63	2.75678
	60.95	2.75781
	81.08	2.76214
	66.02	2.7652
	57.8	2.76695
	57.29	2.76877
	65.2	2.7691
	46.44	2.78564
	48.78	2.79697
	67.54	2.79855
	55.25	2.80734
	57.6	2.80779
	85.28	2.81163
	90.15	2.81591
	50.05	2.82111
	36.16	2.8233
	52.21	2.82623
	82.66	2.83116
	43.78	2.8361
	61.74	2.84585
	93.75	2.86367
	40.36	2.87059
	33.96	2.87082
	33.2	2.87667
	44.46	2.88134
	41.17	2.88851
	34.25	2.8952
	91.99	2.90522
	64.36	2.90943
	63.29	2.91155
	58.47	2.93965
	66.29	2.94152
	57.93	2.94399
	67.33	2.95016
	69.01	2.95243	55.5268	4.34014	3.1077
	35.47	2.95905
	51.43	2.96276
	69.78	2.97017
	62.71	2.97196
	46.01	2.98235
	52.41	2.98355
	55.77	2.99441
	21.74	2.9972
	46.05	2.9975
	47.45	2.99965
	37.56	3.00252
	44.57	3.00443
	43.07	3.00774
	47.02	3.01144
	48.02	3.02042
	44.12	3.03669
	38.44	3.03951
	39.46	3.04019
	42.27	3.04073
	48.34	3.04873
	61.09	3.05191
	59.54	3.06286
	49.59	3.0741
	47.07	3.09056
	59.86	3.11059
	69.37	3.13377
	46.91	3.13938
	74.42	3.14936
	58.87	3.15138
	48.27	3.15906
	68.54	3.17447
	57.33	3.17883
	39.61	3.18053
	55.12	3.18833
	72.78	3.20448
	85.73	3.20551
	81.61	3.21023
	101.19	3.21106
	63.49	3.21309
	74.79	3.21976
	84.29	3.2259
	53.37	3.22867
	44.29	3.22883
	41.05	3.24023
	50.86	3.24422
	67.6	3.26664
	38.79	3.26987
	82.89	3.27213
	47.32	3.27588
	45.84	3.27726	58.4154	4.59423	3.44665
	38.63	3.28402
	52.87	3.28994
	78.44	3.29934
	47.74	3.30261
	45.06	3.30478
	43.49	3.30535
	80.1	3.31294
	48.18	3.31741
	48.38	3.31826
	50.58	3.32082
	83.3	3.32626
	54.12	3.34803
	75.25	3.35202
	31.27	3.36192
	54.07	3.3669
	53.5	3.36827
	83.33	3.37846
	102.93	3.37981
	37.39	3.38725
	48.65	3.39156
	61.4	3.39991
	53.92	3.41033
	49.59	3.42686
	65.87	3.43839
	40.5	3.44437
	72.21	3.44798
	37.44	3.45025
	58.78	3.49041
	44.26	3.49338
	45.12	3.49517
	53.25	3.51903
	58.86	3.51997
	70.62	3.52482
	83.45	3.52492
	53.52	3.52705
	57.74	3.54476
	71.78	3.55046
	46.86	3.55599
	50.7	3.55963
	67.84	3.5646
	43.61	3.57457
	42.16	3.575
	90.98	3.59026
	79.63	3.60744
	45.4	3.61683
	79.13	3.61836
	64.11	3.61918
	85.8	3.62128
	43.12	3.6279
	74.93	3.64371	59.2416	4.42233	3.79812
	52.7	3.65854
	56.72	3.67017
	54.17	3.67993
	32.08	3.68088
	47.73	3.69046
	65.6	3.69673
	35.65	3.69733
	76.17	3.70185
	55.19	3.70489
	53.97	3.71295
	47.17	3.71918
	95.47	3.72687
	65.53	3.72742
	51.4	3.73523
	53.65	3.73744
	74.38	3.74732
	51.1	3.75007
	73.02	3.76404
	50.41	3.7687
	59.49	3.77251
	52.36	3.78122
	43.79	3.78325
	47.32	3.78361
	73.68	3.78362
	58.06	3.78956
	77.08	3.79066
	36.08	3.79712
	46.1	3.7994
	66.42	3.81294
	48.22	3.81555
	53.32	3.82317
	67.54	3.82562
	62.81	3.83483
	60.27	3.83663
	47.1	3.84664
	54.7	3.85383
	58.52	3.85436
	41.53	3.87398
	80.16	3.88203
	28.67	3.89182
	48.99	3.89935
	77.49	3.91165
	78.89	3.91892
	50.61	3.91982
	44.53	3.94318
	80.03	3.95543
	85.89	3.96497
	59.98	3.96945
	105.41	3.9772
	60.25	3.98971	56.3362	4.18417	4.14741
	32.35	3.99076
	53.72	3.99597
	39.74	4.00607
	82.08	4.01242
	71.67	4.01297
	69.49	4.01954
	45.8	4.03124
	45.92	4.03692
	93.17	4.04401
	43.9	4.04835
	63.33	4.05645
	42.37	4.05996
	77.97	4.06027
	53.35	4.06204
	66.99	4.06512
	28.01	4.07153
	46.27	4.09104
	29.16	4.09685
	56.61	4.10187
	47.95	4.11244
	45.52	4.11464
	86.77	4.11896
	50.79	4.12045
	51.13	4.14004
	47.03	4.14323
	68.65	4.15066
	71.36	4.15195
	78.36	4.15659
	65.45	4.18729
	61.9	4.18948
	46.93	4.19381
	86.6	4.20355
	57.68	4.21157
	52.41	4.21288
	65.42	4.21625
	45.69	4.22491
	50.45	4.23259
	41.6	4.24654
	40.64	4.25602
	61.55	4.26108
	46.95	4.27081
	49.15	4.27843
	72.26	4.2817
	56.54	4.28341
	52.36	4.28806
	45.81	4.29738
	39.73	4.30445
	56.11	4.31928
	71.87	4.34912
	75.9	4.36512	61.1972	4.53665	4.62934
	54.2	4.3764
	64.62	4.37757
	64.62	4.37757
	64.67	4.37759
	61.29	4.41928
	53.14	4.42529
	68.99	4.42718
	38.22	4.43888
	81.17	4.46098
	64.98	4.47143
	55.76	4.47235
	46.12	4.47507
	56.3	4.478
	82.2	4.4819
	74.9	4.49093
	40.92	4.49447
	48.19	4.50906
	55.34	4.53629
	40.21	4.54886
	88.81	4.55605
	33.39	4.57901
	100.56	4.5945
	75.44	4.61249
	88.51	4.62467
	60.25	4.62706
	69.93	4.6283
	57.69	4.63801
	89.21	4.6575
	59.35	4.66257
	45.92	4.66762
	44.07	4.68091
	97.71	4.68344
	53.35	4.74297
	52.87	4.75009
	41.86	4.78093
	50.73	4.78491
	53.19	4.79776
	40.79	4.80456
	43.29	4.81589
	71.02	4.84106
	79.69	4.85896
	46.74	4.85965
	78.88	4.86269
	45.36	4.87334
	60.35	4.87862
	58.42	4.88907
	45.24	4.89914
	72.59	4.90099
	62.91	4.91012
	53.5	4.93398	61.2256	4.72315	5.2485
	42.35	4.95086
	62.4	4.96385
	55.85	4.97412
	40.97	4.97821
	70.11	5.00443
	56	5.02263
	80.2	5.0363
	49.9	5.06224
	64.16	5.07988
	52.71	5.08615
	71.4	5.13009
	87.3	5.13082
	102.08	5.13684
	47.69	5.16631
	32.51	5.18427
	95.92	5.1898
	44.79	5.19175
	97.98	5.20391
	75.9	5.20749
	36.95	5.22086
	54.14	5.24984
	60.9	5.26422
	57.54	5.26797
	44.04	5.27916
	88.56	5.29801
	66.26	5.29957
	76.29	5.30272
	42.19	5.31533
	56.58	5.32715
	74.33	5.32872
	69.93	5.33472
	33.41	5.33976
	46.69	5.34337
	65.75	5.36621
	78.83	5.3747
	54.31	5.3773
	75.27	5.38797
	58.11	5.3892
	43.37	5.38921
	48.39	5.39919
	68.31	5.41651
	44.3	5.42263
	48.26	5.42769
	71.72	5.43146
	67.22	5.43452
	58.84	5.4423
	50.46	5.44585
	49.74	5.45489
	86.87	5.45989
	53.59	5.46432	61.3548	5.03834	5.97077
	46.92	5.46678
	47.98	5.4716
	62.3	5.4739
	56.76	5.48293
	52.24	5.49369
	44.53	5.50972
	97.04	5.51819
	95.52	5.53989
	43.21	5.57469
	68.65	5.57871
	45.92	5.62576
	56.52	5.63602
	57.5	5.64292
	53	5.66266
	61.22	5.67789
	63.89	5.68685
	39.36	5.69753
	44.86	5.69943
	73.66	5.70054
	55.46	5.79637
	112.94	5.81586
	50.77	5.81663
	46.87	5.8365
	58.3	5.85351
	67.88	5.98749
	48.65	5.99656
	112.16	6.04567
	90.1	6.05224
	55.49	6.0645
	61.06	6.08632
	46.17	6.08644
	59.15	6.10361
	42.12	6.13159
	68.61	6.13945
	94.56	6.15366
	75.99	6.15514
	40.92	6.20451	65.3225	4.7438	7.76452
	47.24	6.27598
	68.21	6.3268
	87.26	6.36768
	61.52	6.39887
	63.86	6.43516
	82.82	6.48801
	41.43	6.52032
	52.22	6.56914
	52.08	6.6513
	47.34	6.80585
	56.01	6.8836
	55.88	6.88596
	52.22	7.02484
	68.48	7.03475
	103.08	7.13572
	63	7.32896
	73.69	7.34409
	60.86	7.38215
	77.68	7.38741
	56.48	7.45227
	55.73	7.65298
	51.03	7.6848
	58.07	7.76194
	86.68	7.7763
	43.55	7.79939
	58.81	7.91572
	68.55	7.96884
	88.1	7.99136
	53.79	8.06319
	60.01	8.0872
	86.94	8.13871
	56.1	8.19437
	43.07	8.27699
	56.65	8.36956
	108.41	8.39732
	76.27	8.52612
	101	8.77851
	74.13	8.92874
	65.11	9.36715
	61.21	9.7362
	47.32	9.76136
	69.86	10.1973
	91.52	13.3613

## Sheet: Fig1C
	CML128 mCherry						CML128 mCherry
	YEp-GFP			YEp-GFP vs 3YCp-GFP			3YCp-GFP
	Vb	copy #		Bootstrap			Vb	copy #
median	47.84	7.56017		Mann-Whitney U test			41.445	7.86184
up (0.95)	76.204	27.1126		count	100		77.924	70.9645
low (0.05)	32.6045	0.46616		median m1	0.175817		1.76687	0.75467
N	550	550		rank sum	5120		545	545
Last ref	B570	C570		U m1	9930		B565	C565
				median m2	2.84384
OLS	m	c		rank sum	14980		m	c
y=mx+c	0.13234	49.0393		U m2	70		2.90994	45.5707
				U min	70
Spearman	Rho	0.121974		mean	5000		Rho	0.319848
	ts	2.87681		std dev	409.268		ts	7.86645
	p value	0.00417362		z score	12.0459		p value	1.9762e-14
				p value	0
	Vb=Budding volume						Vb=Budding volume
	Vb	copy #	mean V	CL(0.05)	copy #		Vb	copy #	mean V	CL(0.05)	copy #
	87.83	0	47.1342	2.98578	0.418823		38.82	0	46.8598	2.7739	0.457801
	56.18	0					36.66	0
	43.41	0					53.66	0
	47.94	0					63.74	0
	48.12	0					37.95	0
	31.91	0					58.21	0
	57.81	0					54.76	0
	55.36	0					56.7	0
	50.42	0					43.82	0
	65.15	0.0046225					73.06	0
	39.01	0.0580263					40.49	0
	45.64	0.0603082					59.78	0.170672
	45.1	0.0916285					33.34	0.0576133
	46.57	0.106961					46.8	0.274077
	32.92	0.180394					55.2	0.200843
	47.1	0.204567					54	0.136285
	48.1	0.309626					46.96	0.345266
	39.82	0.317957					53.24	0.422597
	34.8	0.328023					68.97	0.285347
	44.35	0.385552					57.56	0.54655
	40.18	0.390387					48.55	0.399425
	59.98	0.393416					36.27	0.432265
	33.83	0.395236					39.64	0.570052
	38.58	0.395678					62.8	0.567036
	40.65	0.412224					39.84	0.357203
	51.48	0.418594					33.23	0.453154
	61.05	0.454484					32.91	0.638757
	67.46	0.475712					38.87	0.458122
	35.14	0.498282					39.68	0.502038
	44.62	0.507565					48	0.507079
	45.16	0.518154					51.94	0.524749
	36.31	0.556932					44.67	0.701976
	33.04	0.586748					36.69	0.742517
	41.69	0.586959					39.92	0.625367
	42.83	0.606796					48.72	0.73367
	46.2	0.615056					39.4	0.610497
	44.56	0.634041					43.63	0.705318
	29.25	0.635332					31.7	0.713147
	44.98	0.648236					41.92	0.760151
	49.27	0.706381					43.95	0.600606
	41.11	0.744936					35.04	0.787841
	51.96	0.750186					39.14	0.645377
	53.64	0.770767					46.38	0.870606
	62.88	0.783079					48.01	0.916096
	45.4	0.790708					58.38	0.896475
	60.52	0.872852					63.17	0.982221
	52.49	0.907747					40.11	1.04934
	37.5	0.931455					39.4	0.940901
	43.7	0.951652					48.29	0.851245
	53.71	0.953874					49.02	0.907558
	33.56	1.00151	50.0788	4.00113	1.58215		43.97	0.80001	50.0928	4.71121	1.24134
	29.91	1.02103					42.37	1.02076
	40.64	1.02688					37.17	1.09916
	63.83	1.05675					31.48	0.992346
	46.29	1.1044					26.32	0.925759
	35.76	1.18345					29.58	0.890618
	49.63	1.19315					46.48	1.14269
	32.13	1.19569					72.85	1.1053
	85.81	1.21285					58.85	1.14174
	47.58	1.25009					39.11	1.28045
	54.49	1.26056					64.04	1.13078
	60.23	1.26756					98.24	1.12989
	40.68	1.31749					32.94	1.05125
	51.47	1.32259					66.87	1.37968
	46.07	1.32871					45.28	1.26836
	64.71	1.35109					94.54	1.42898
	48.47	1.35532					43.16	1.07386
	45.85	1.36596					35.18	1.16412
	47.09	1.41142					56.2	1.30166
	40.42	1.44032					36.37	1.10073
	61.88	1.5389					52.32	1.27808
	45.55	1.59075					55.93	1.26468
	47.44	1.59476					31.08	1.31219
	70.45	1.61428					35.18	1.28794
	56.59	1.65242					33.37	1.19485
	58.81	1.65364					39.49	1.11966
	43.82	1.67788					72.22	1.16817
	37.56	1.68381					44.56	1.26918
	37.03	1.69599					78.38	1.25665
	65.29	1.74967					40.82	1.17208
	45.82	1.76441					53.64	1.3489
	51.81	1.76987					34.32	1.26849
	96.53	1.77586					55.48	1.27575
	42.39	1.79325					44.09	1.54047
	31.35	1.8109					53.94	1.46256
	23.6	1.82964					41.95	1.22031
	65.91	1.84968					40.81	1.25072
	76.15	1.85744					43.33	1.43575
	27.74	1.87957					52.91	1.37785
	42.43	1.9179					50.15	1.38054
	43.17	1.92346					37.97	1.30726
	58.79	1.92647					86.64	1.24262
	58.3	1.94022					47.89	1.46604
	42.55	1.9532					35.59	1.45589
	49.23	1.96235					40.16	1.15981
	43.77	1.98971					50.03	1.47548
	49.74	1.98997					62.86	1.52094
	63.99	2.00733					76.13	1.43875
	63.13	2.01333					39.36	1.43918
	38.5	2.034					73.04	1.24805
	39.35	2.03589	48.6536	3.89396	2.71735		55.77	1.48695	48.4872	2.91345	1.74125
	60.42	2.05304					47.84	1.54565
	67.77	2.0785					58.7	1.3593
	60.38	2.10005					35.91	1.55539
	81.07	2.10012					43.06	1.67657
	59.09	2.1091					66.42	1.55279
	65.95	2.13763					48.2	1.62066
	50.82	2.16914					44.06	1.51497
	38.05	2.20315					41.48	1.62314
	41.99	2.2255					42.34	1.63252
	64.12	2.24858					33.94	1.43466
	43.64	2.25878					34.65	1.57576
	33.91	2.30146					51.48	1.65415
	87.83	2.45218					58.02	1.68567
	40.73	2.5082					37.18	1.56641
	34.74	2.53806					32.43	1.68011
	41.83	2.5483					55.8	1.65348
	52.24	2.5877					43.16	1.60049
	57.78	2.59368					49.1	1.70284
	39.76	2.61285					50.46	1.70883
	29.2	2.64427					40.87	1.52824
	54.9	2.68694					75.21	1.67295
	36.48	2.71981					41.18	1.80623
	36.71	2.73495					44.57	1.56815
	29.46	2.74381					54.99	1.70567
	68.32	2.78647					55.81	1.81992
	67.7	2.80483					56.36	1.75969
	42.01	2.84594					54.9	1.84922
	41.43	2.87734					47.04	1.73141
	39.49	2.89181					61.17	1.84373
	36.28	2.8949					46.19	1.72027
	50.97	2.90748					36.57	1.88998
	40.55	2.95355					62.15	1.91321
	29.48	2.95568					78.38	1.78762
	54.16	2.96237					53.36	1.91476
	35.52	3.02747					54.21	1.91678
	52.7	3.04943					48.41	1.81834
	33.92	3.05828					49.83	1.81842
	37.92	3.07049					50.26	1.86212
	53.45	3.0721					36.84	1.75334
	64.26	3.16419					50.6	1.80652
	39.65	3.17463					54.92	2.00754
	32.11	3.19257					46.09	2.01711
	46.32	3.19476					41.81	1.97297
	62.2	3.20523					33.65	1.70498
	35.65	3.25174					36.49	1.97413
	52.59	3.25731					63.88	2.04183
	47.79	3.27035					40.33	2.00189
	45.42	3.29716					46.2	2.06035
	74.57	3.3095					32.09	1.96488
	40.75	3.31291	49.7984	5.45088	4.02204		43.97	1.97342	52.1242	4.06693	2.23097
	156.43	3.33745					35.88	2.03016
	36.53	3.44907					40.66	2.05279
	78.23	3.48522					46.84	1.98396
	63.66	3.57077					65.8	2.00127
	46.91	3.59193					57.83	1.79548
	34.37	3.62224					48.3	2.13211
	40.51	3.64832					62.5	2.14002
	33.09	3.64855					51.09	1.88739
	54.22	3.65521					60.48	2.00554
	49.28	3.66704					42.31	1.99333
	47.46	3.69471					57.44	1.98736
	41.25	3.7201					41.43	2.13924
	51.43	3.76256					81.28	2.12154
	55.29	3.76804					37.19	2.04625
	41.27	3.7829					89.15	2.20479
	77.47	3.82233					70.02	2.43295
	48.81	3.84011					48.16	2.23753
	35.01	3.86921					50.46	1.99879
	30.2	3.91908					64.95	2.26402
	49.96	3.93879					36.65	2.17586
	39.59	3.95117					32.07	2.23156
	63.19	4.02826					61.61	2.12913
	34	4.02972					69.23	2.12324
	34.99	4.03992					41.04	2.37359
	50.95	4.05432					48.04	2.24982
	32.2	4.07467					44.33	2.31838
	40.22	4.11743					45.04	2.3366
	49.71	4.12722					33.78	2.307
	43.8	4.17209					37.08	2.30256
	40.48	4.17365					54.94	2.26264
	43.76	4.18214					41.46	2.08169
	30.5	4.20676					43.88	2.2492
	44.95	4.21294					46.47	2.44236
	48.22	4.22799					67.14	2.32254
	54.69	4.27376					48.86	2.44837
	82.48	4.28666					35.86	2.22202
	48.63	4.28711					83.52	2.60658
	67.24	4.33425					77.55	2.51349
	69.85	4.34228					44.61	2.37295
	37.87	4.36983					35.78	2.43973
	47.81	4.38396					55.35	2.48843
	58.25	4.46602					41.76	2.34888
	41.72	4.48452					66.36	2.4845
	41.46	4.50463					75.53	2.39315
	55.68	4.51419					64.36	2.50309
	36.88	4.52476					63.57	2.42859
	48.65	4.53843					39.88	2.4626
	48.33	4.54026					27.12	2.13472
	41.69	4.54636					47.6	2.36702
	35.88	4.55541	48.581	2.74198	5.27663		50.36	2.43546	52.8024	3.66945	2.70354
	38.9	4.55901					68.1	2.49145
	74.65	4.56744					38.17	2.53356
	38.32	4.57381					54.99	2.55874
	48.33	4.59312					43.47	2.49425
	45.35	4.61724					94.39	2.57934
	38.59	4.62042					53.99	2.65486
	54.26	4.67256					69.5	2.4162
	30.6	4.69168					32.07	2.36811
	51.33	4.75444					61.44	2.68967
	41.38	4.75979					49	2.56581
	51.16	4.7792					73.98	2.5779
	69.78	4.78418					45.99	2.62834
	43.4	4.81394					58.84	2.69108
	52.73	4.85136					54.72	2.63391
	50.52	4.8721					41.75	2.63123
	61.62	5.01185					50.27	2.46107
	55.29	5.04234					49.52	2.62233
	33.5	5.10494					60.25	2.54413
	38	5.11854					47.96	2.60551
	55.74	5.17061					63.81	2.76352
	60.73	5.19129					65.48	2.75219
	40.5	5.19966					52.11	2.75344
	31.92	5.22964					37.73	2.68428
	62.38	5.26091					40.31	2.52208
	37.39	5.29358					38.22	2.54605
	59.14	5.305					95.53	2.63525
	46.37	5.32785					59.26	2.48202
	54.02	5.36513					30.13	2.39437
	40.76	5.37106					35.93	2.70435
	44.7	5.39237					60.49	2.89562
	46.98	5.40266					57.67	2.74845
	68.72	5.44764					51.93	2.88134
	38.93	5.45398					60.4	2.87434
	46.89	5.51904					37.81	2.89686
	42.61	5.52966					59.94	2.81029
	50.44	5.60647					46.28	2.87117
	57.24	5.63336					52.93	2.8143
	58.14	5.69038					39.81	2.856
	44.7	5.8102					37.14	2.74128
	59.87	5.8132					45.73	2.93123
	41.27	5.85963					50.39	2.79636
	46.21	5.91227					53.38	2.99677
	54.73	6.05216					49.71	2.9008
	43.01	6.06546					59.34	2.97614
	40.57	6.07198					44.26	3.04225
	49.9	6.07987					50.83	2.92408
	55.12	6.08806					64.58	2.87342
	49.48	6.1681					48.85	3.04964
	47	6.17671					51.38	2.87626
	59.86	6.17809	48.5738	4.47598	7.43783		56.29	2.84247	55.9844	5.2215	3.24904
	49.32	6.24276					40.12	2.95389
	70.47	6.27454					69.43	3.0354
	35.41	6.34568					61.05	3.03846
	38.89	6.348					32.66	2.73436
	35.28	6.3815					52.29	2.9934
	37.99	6.6156					97.33	2.93861
	31.38	6.72925					34.48	2.8678
	49.06	6.77943					89.77	3.12535
	112.67	6.78554					53.49	3.21442
	37.12	6.83049					45.96	2.96076
	21.7	6.83315					54.44	2.87623
	45.02	6.87493					45.93	3.06682
	44.68	6.95514					27.81	2.88227
	46.38	7.04452					52.92	3.15447
	34.11	7.12789					53.14	3.09664
	40.73	7.21255					90.5	2.96334
	51.6	7.26932					56.25	3.0696
	36.44	7.3183					38.63	3.15756
	39.05	7.34634					59.3	3.25635
	45.81	7.37987					54.06	3.23588
	40.3	7.40835					36.83	3.12821
	75.21	7.44588					71.05	3.16328
	45.63	7.45977					37.43	3.28944
	45.08	7.54637					55.25	3.13775
	45.34	7.57397					72.89	3.37142
	28.72	7.65842					54.56	3.26551
	42.26	7.69366					48.22	3.36911
	72.01	7.70379					107.77	3.36288
	33.42	7.70448					39.39	3.38206
	96.58	7.70622					47.56	3.28975
	46.6	7.72838					61.97	3.46376
	46.89	7.73573					38.63	3.30599
	43.27	7.74125					58.34	3.45811
	56.92	7.78628					35.85	3.26625
	46.29	7.79645					82.01	3.51653
	43.08	7.83453					65.23	3.43227
	40.11	7.88916					91.71	3.44598
	44.92	7.93839					42.92	3.30716
	48.84	8.00462					27.94	3.33437
	56.96	8.08356					93.46	3.60297
	65.03	8.08808					64.91	3.57988
	41.94	8.09634					53.87	3.60416
	40.19	8.12728					65.09	3.6625
	60.15	8.21865					38.14	3.18557
	67.97	8.23973					43.14	3.65136
	48	8.37053					62.89	3.59796
	55.58	8.43258					43.89	3.7108
	34.37	8.47626					42.24	3.48564
	54.06	8.52975					50.19	3.61717
	49.85	8.56634	52.0882	3.66688	9.6743		110.93	3.60145	59.568	5.45163	3.90909
	77.41	8.6339					39.11	3.54599
	42.06	8.6349					40.28	3.66944
	47.87	8.69735					47.66	3.71333
	42.1	8.72087					39.64	3.65925
	47.98	8.73246					36.73	3.61495
	75.47	8.84201					64.15	3.63405
	44.53	8.86256					68.8	3.81245
	32.87	8.92511					39.33	3.59184
	58.77	9.01788					71.1	3.77037
	34.04	9.02629					45.9	3.78563
	37.78	9.04365					40.3	3.88048
	44.83	9.05012					41.13	3.65841
	49.94	9.11139					94.76	3.77158
	37.85	9.16919					72.18	3.83426
	47.59	9.28347					72.72	3.79256
	60.71	9.38033					44.9	3.6521
	50.37	9.4127					53.94	3.834
	61.55	9.47224					64.55	3.83856
	61.77	9.50511					45.26	3.91372
	45.83	9.51072					59.1	3.88676
	58.6	9.54408					56.12	4.02691
	40.75	9.54851					54.88	3.90389
	51.2	9.54942					64.11	3.98323
	50.06	9.55816					107.47	3.89536
	51.81	9.56956					51.13	3.90486
	38.06	9.64176					62.14	4.02022
	83.53	9.72097					33.01	3.93896
	50.13	9.74425					62.31	3.98669
	57.46	9.7798					94.07	4.10162
	49.04	9.78189					57.84	4.06957
	56.42	9.80747					53.28	3.95196
	31.37	9.91887					47.15	3.73859
	55.43	9.92306					58.47	4.01771
	63.83	9.93333					75.08	4.01101
	68.63	9.94638					50.28	3.80384
	72.96	10.126					99.95	4.14568
	51.95	10.1762					21.71	4.00439
	34.59	10.1897					65.81	3.91757
	62.51	10.255					72.78	4.0531
	78.26	10.4272					47.01	4.34324
	44.66	10.4703					45.88	4.04059
	42.4	10.6212					54.97	4.07258
	57.6	10.7087					53.64	4.10941
	49.12	10.7298					53.57	4.06208
	42.06	10.7483					58.69	4.2035
	34.09	10.8562					59.45	4.17243
	40.31	10.9096					55.72	3.99821
	52.62	10.9611					107.32	4.34081
	83.79	10.97					62.09	4.17533
	53	11.015	54.6464	4.67359	12.7683		46.95	4.43324	61.329	5.91915	4.63231
	58.19	11.0984					54.2	4.31942
	49.07	11.1675					67.18	4.46493
	46.99	11.2695					48.23	4.42776
	42.37	11.5086					79.98	4.65187
	118.65	11.6856					42.44	4.37551
	78.44	11.7959					34.59	4.44066
	45.11	11.8081					96.2	4.36167
	83.2	11.8528					46.09	4.37233
	40.22	11.8612					49.59	4.37597
	39.03	11.877					46.14	4.37463
	44.4	11.9038					58.43	4.41345
	55.27	11.9411					54.36	4.5227
	57.64	11.9693					57.86	4.29441
	32.28	11.986					65.27	4.44737
	78.49	12.0336					54.65	4.58071
	44.31	12.0432					103.18	4.66747
	38.2	12.152					69.14	4.45533
	58.3	12.1555					81.78	4.71341
	42.55	12.3231					42.43	4.3767
	50.2	12.3231					51.71	4.42948
	95.06	12.3424					67.22	4.431
	49.89	12.4458					82.83	4.71187
	49.84	12.6003					61.28	4.50301
	57.19	12.8005					35.37	4.6975
	38.1	12.8352					54.57	4.55073
	46.47	12.8576					49.62	4.5621
	35.75	13.0144					50.35	4.49193
	64.67	13.1252					58.03	4.7319
	41.32	13.2087					64.98	4.71786
	39.14	13.2631					65.04	4.68548
	69.82	13.2717					60.75	4.75013
	63.49	13.3479					134.78	4.60638
	40.39	13.3937					33.63	4.65499
	46.53	13.4811					73.38	4.89862
	53.03	13.5053					42.5	4.83618
	47.59	13.5876					111.95	5.12487
	35.43	13.5922					104.56	4.83414
	85.53	13.7014					56.68	4.78769
	63.61	13.7681					53.47	4.90447
	63.12	13.8225					46.97	4.72744
	41.17	13.9144					57.48	4.80911
	38.95	13.9427					39.65	4.81493
	54.38	13.9713					59.63	4.80297
	49.82	13.9922					99.24	5.22064
	63.5	14.0032					39.5	4.83531
	54.65	14.0971					44.59	4.81072
	51.59	14.2402					64.86	4.94206
	69.04	14.2459					56.86	4.93449
	67.34	14.2712					46.28	4.73807
	47.57	14.3592	51.3382	3.74441	16.5934		57.9	4.94874	58.3936	4.59418	5.31492
	48.37	14.4103					62.13	4.81762
	44.16	14.4437					44.56	4.82769
	42.27	14.4509					63.86	5.28344
	56.26	14.4689					40.35	4.78614
	50.83	14.6914					33.9	5.00411
	45.52	14.7561					42.25	4.95218
	55.4	14.8104					30.09	5.00073
	46.92	14.8866					50.85	5.10109
	38.29	14.9445					52.99	5.28782
	60.14	14.9991					58.31	5.21717
	27.26	15.1729					38.06	5.06952
	37.36	15.2023					44.24	5.19728
	67.95	15.3154					38.69	5.11956
	51.87	15.3688					52.14	5.21197
	53.06	15.6643					45.1	5.13592
	48.2	15.6651					73.19	5.41166
	48.49	15.7454					45.71	5.2767
	40.18	15.8692					92.73	5.43119
	79.43	16.0722					46.35	5.2086
	56.7	16.2303					44.55	5.23265
	52.49	16.2522					115.14	5.38946
	59.62	16.3563					45.84	5.36919
	97.39	16.3817					53.33	5.12832
	41.53	16.5612					68.89	5.38635
	49.22	16.583					72.73	5.23655
	30.75	16.6594					64.91	5.27697
	64.44	16.6858					39.09	5.29753
	59.7	16.7522					93.51	5.56643
	41	16.7911					55.84	5.32777
	52.32	16.989					75.5	5.44466
	29.68	17.0915					59.78	5.34031
	43.61	17.2256					70.86	5.31799
	65.58	17.31					62.01	5.36697
	37.36	17.3351					78.42	5.40289
	65.03	17.5105					64.18	5.38131
	69.35	17.5112					46.05	5.54831
	38.13	17.9429					50.44	5.45883
	81.01	17.9453					60.65	5.58314
	50.34	18.1425					86.58	5.46539
	52.92	18.1978					56.97	5.3962
	65.39	18.2479					57.59	5.7355
	58.32	18.5289					71.49	5.70598
	54.22	18.7838					46.36	5.4145
	48.44	18.8564					49.54	5.5586
	39.51	18.912					57.99	5.57311
	40.1	19.0198					65.41	5.55858
	47.43	19.0913					62.14	5.53815
	33.42	19.2086					75.19	5.71189
	52.38	19.2687					55.3	5.74355
	64.08	19.2744	52.832	3.14201	21.718		40.72	5.53347	63.904	6.608	6.20751
	56.94	19.4542					40.18	5.66858
	53.05	19.5355					39.65	5.65074
	54.93	19.5393					83.23	5.63134
	33.22	19.6839					45.87	5.62369
	50.44	19.7083					47.67	5.73077
	69.58	20.0325					43.83	5.73741
	40.48	20.0639					56.62	5.79675
	56.03	20.2347					67.22	5.82307
	57.2	20.3411					67.75	5.76828
	60.3	20.5049					71.55	5.66688
	55.93	20.5177					78.51	5.86231
	40.84	20.7649					86.45	5.89955
	52.72	20.7776					66.4	5.72712
	55.1	20.7793					96.91	5.87917
	51.84	20.8353					50.95	5.6188
	45.99	21.0979					38.14	5.95377
	53.88	21.1999					102.82	6.11591
	75.32	21.2708					42.91	5.93281
	46.92	21.2884					61.91	5.97437
	43.35	21.3698					60.95	6.0402
	55.16	21.5597					43.84	5.80774
	45.22	21.5824					49.15	6.102
	58.17	21.613					45.69	6.03152
	64.79	21.69					44.19	6.10446
	44.19	21.7327					58.82	6.35583
	50.47	21.8603					50.46	6.18883
	40.22	21.9121					67.18	6.12756
	44.57	21.9389					92.34	6.42851
	80.29	22.2929					50.19	6.35013
	70.09	22.3476					54.17	6.41304
	40.02	22.3497					60.91	6.45327
	59.46	22.4788					40.58	6.48648
	42.48	22.6782					46.63	6.35061
	59.66	22.7242					80.52	6.36422
	73.22	22.7884					47.06	6.67488
	45.86	22.8682					58.37	6.63638
	68.57	22.8716					45.91	6.48757
	42.86	22.8916					124.16	6.794
	56.74	22.9148					133.08	6.74455
	67.92	23.0408					69.56	6.89879
	54.88	23.1078					36.28	6.81772
	51.67	23.2191					121.55	6.63194
	50.28	23.242					79.93	6.80411
	58.1	23.3677					107.64	6.4756
	38.8	23.4448					62.28	6.7768
	56.2	23.5074					79.36	6.98903
	25.97	23.6382					42.66	6.95557
	42.55	23.7565					63.69	6.75316
	35.05	24.2083					48.76	6.73612
	37.99	24.3577	50.255	3.39809	27.7136		41.97	7.06282	66.162	7.48805	7.69806
	38.73	24.6285					48.06	6.89197
	53.07	24.7141					43.99	6.94555
	63.73	24.7862					66.75	6.94
	42.55	24.8302					42.93	7.05124
	48.49	24.841					47.78	7.14474
	51.38	24.8799					124.87	7.28042
	60.94	24.9524					49.04	7.05865
	64.21	25.0251					47	6.77603
	39.97	25.22					61.06	7.31158
	60.76	25.2293					55.93	7.31959
	59.24	25.3042					61.07	7.32666
	40.38	25.4291					51.85	7.17611
	66.75	25.6065					88.92	7.12655
	53.31	25.7263					45.16	7.27261
	40.04	26.3961					51.25	7.27663
	73.04	26.5081					108.38	7.06637
	58.52	26.5534					60.23	7.49213
	44.42	26.7437					99.43	7.6675
	62.51	26.8663					128.15	7.37875
	37.09	26.9333					68.06	7.41116
	41.51	27.0455					110.1	7.57161
	43.06	27.0461					142	7.83324
	46.58	27.1938					106.15	7.59509
	31.65	27.5686					53.84	7.63078
	45.94	27.616					48.41	7.67093
	49.97	27.7448					53.1	7.70853
	37.36	27.8317					66.33	7.75451
	42.16	27.976					67.06	7.7476
	76.27	28.1423					47.22	7.82412
	43.47	28.3872					26.24	7.97711
	60.46	28.4564					62.52	8.19812
	37.29	28.5008					44.86	7.97578
	44.63	29.1583					124.82	8.28569
	69.26	29.246					48.64	8.19408
	45.91	29.4713					49.29	8.34804
	39.36	29.4822					65.22	8.26872
	30.86	29.5503					69.36	8.56359
	44.91	29.5924					43.07	8.44116
	38.35	29.6327					57	8.41932
	62.17	29.634					57.55	8.66677
	45.77	29.6689					51.75	8.49535
	44.6	30.4624					72.06	8.73187
	73.23	31.2028					60.25	8.79178
	82.25	31.2093					58.57	8.74166
	56.89	31.2151
	44.6	31.6087
	37.62	31.6303
	48.81	31.9187
	50.69	31.9553

## Sheet: Fig1D
	CML128 mCherry						CML128 mCherry
	3YCp-GFP-CENGALp			3YCp-GFP-CENGALp vs 3YCp-GFP			3YCp-GFP
	Vb	copy #		Bootstrap			Vb	copy #
median	76.575	1.30797		Mann-Whitney U test			49.285	3.23255
up (0.95)	151.866	5.06454		count	100		116.645	77.9467
low (0.05)	42.9505	0.288267		median m1	7.82087		0.528118	0.51724
N	600	600		rank sum	14943		600	600
Last ref	B620	C620		U m1	107		B620	C620
				median m2	1.71821
OLS	m	c		rank sum	5157		m	c
y=mx+c	8.14678	69.0066		U m2	9893		1.77125	53.5274
				U min	107
Spearman	Rho	0.298303		mean	5000		Rho	0.117152
	ts	7.64267		std dev	409.268		ts	2.88472
	p value	8.50431e-14		z score	11.9555		p value	0.00405882
				p value	0
	Vb=Budding volume						Vb=Budding volume
	Vb	copy #	mean V	CL(0.05)	copy #		Vb	copy #	mean V	CL(0.05)	copy #
	87.71	0.0414989	77.9038	8.27262	0.253132		192.64	-0.0247984	65.2252	8.6887	0.828707
	82.23	0.0484547					65.07	0.195834
	102.73	0.0920542					50.71	0.382525
	70.89	0.111752					96.3	0.388628
	39.93	0.155251					44.64	0.517262
	99.75	0.161923					63.2	0.5702
	168.23	0.16518					132.57	0.608062
	116.06	0.172961					61.75	0.634888
	108.07	0.173446					55.75	0.644036
	39.54	0.178612					57.78	0.672806
	48.76	0.181504					34.77	0.707211
	41.71	0.181722					56.49	0.733359
	63.16	0.191503					77.16	0.758295
	80.02	0.197058					51.71	0.767298
	63.62	0.202376					49.74	0.768612
	100.48	0.203651					67.5	0.777863
	78.3	0.21252					60.59	0.779553
	82.32	0.221843					30.73	0.79994
	78.9	0.227354					78.74	0.800832
	62.55	0.243623					30.68	0.839665
	80.97	0.245014					82.27	0.851996
	53.16	0.257372					34.02	0.86619
	78.26	0.258078					51.02	0.87199
	99.93	0.259015					42.85	0.884924
	47.88	0.267857					45.86	0.885221
	105.16	0.272848					73.48	0.8959
	29.86	0.276495					98.35	0.902378
	157.47	0.277625					59.41	0.903486
	71.47	0.282594					63.09	0.917884
	58.79	0.288119					66.72	0.918262
	60.3	0.291086					40.66	0.918732
	36.24	0.292799					40.35	0.924692
	126.23	0.296992					39.46	0.930519
	51.37	0.298693					75.37	0.936366
	41.33	0.300809					160.11	0.953438
	41	0.309427					72.45	0.95388
	61.57	0.311621					52.78	0.959441
	106.94	0.326789					55.02	0.963291
	73.94	0.328695					64.76	0.992539
	100.6	0.333549					88.56	1.0257
	109.04	0.333557					39.19	1.03622
	96.32	0.33381					69.51	1.03921
	68.7	0.334632					60.2	1.04947
	42.95	0.335514					48.65	1.05305
	72.29	0.337304					126.22	1.06057
	79.57	0.356007					53.32	1.06459
	81.63	0.359254					52.57	1.06592
	58.23	0.37063					54.42	1.07836
	114.2	0.375575					36.34	1.09257
	74.83	0.380562					55.73	1.11649
	67.72	0.388547	77.5846	10.1484	0.483811		35.9	1.15292	53.4564	5.61235	1.30908
	124.12	0.38877					58.62	1.15641
	74.13	0.38934					49.49	1.15871
	70.98	0.396602					62.79	1.20536
	72.27	0.399861					36.84	1.21449
	77.77	0.402331					52.37	1.21641
	237.35	0.402578					39.11	1.21952
	54.49	0.429927					127.99	1.22009
	62.55	0.430814					42.92	1.22098
	90.84	0.435055					50.44	1.22513
	131.42	0.438654					103.3	1.22774
	57.5	0.447593					60.25	1.23224
	49.84	0.448114					74.8	1.23446
	35.22	0.448634					34.49	1.24086
	127.41	0.453305					49.81	1.24485
	174.48	0.461452					35.25	1.25008
	76.47	0.461748					61.15	1.25894
	145.54	0.463721					44.02	1.27434
	75.93	0.464517					49.37	1.28081
	43.42	0.466989					54.67	1.28502
	53.2	0.471795					61.21	1.29824
	59.01	0.471954					52.3	1.299
	42.33	0.473762					39.33	1.29932
	63.49	0.481036					43.29	1.304
	41.25	0.482692					42.8	1.31045
	54.25	0.487421					41.95	1.31141
	82.99	0.488774					39.44	1.31913
	54.66	0.490716					76.32	1.32125
	38.77	0.496317					38.84	1.32341
	59.63	0.496968					38.38	1.33598
	42.49	0.503863					31.76	1.34114
	84.11	0.504816					47.42	1.34821
	88.7	0.509085					37.37	1.35189
	76.83	0.511032					48.61	1.36555
	56.13	0.517116					55.44	1.36576
	44.91	0.517273					44.98	1.371
	85.02	0.519148					50.48	1.37314
	75.6	0.523065					32.39	1.37473
	71.68	0.525225					56.38	1.38516
	85.24	0.528629					70.34	1.38542
	71.09	0.536145					59.92	1.39505
	63.98	0.546234					43.05	1.40396
	46.68	0.547126					111.44	1.40605
	73.9	0.549679					47.13	1.40714
	86.89	0.551453					37.57	1.41315
	106.54	0.555926					101.8	1.4136
	110.12	0.557481					44.44	1.41608
	81.89	0.573002					55.17	1.42595
	70.76	0.576566					50.83	1.43282
	57.64	0.577675					48.86	1.4368
	53.46	0.580173	81.343	15.182	0.643404		67.7	1.43807	56.2718	5.80289	1.54632
	44.43	0.582777					32.4	1.44117
	64.82	0.587126					68.36	1.44246
	95.36	0.592204					76.35	1.45501
	92.08	0.59474					46.96	1.45547
	67.07	0.597325					66.94	1.45662
	72.64	0.599236					62.19	1.45744
	52.37	0.599607					53.33	1.45908
	84.88	0.603663					48.65	1.46825
	132.28	0.608005					57.58	1.47167
	78.9	0.608322					88.68	1.48049
	47.04	0.612891					41.89	1.48241
	59.02	0.614569					55	1.48326
	105.04	0.61579					48.83	1.48405
	63.77	0.616979					69.68	1.49739
	120.37	0.618308					106.76	1.50545
	56.29	0.618784					37.41	1.50863
	67.05	0.626448					64.95	1.50898
	65.27	0.62781					53.96	1.51409
	54.09	0.628154					53.56	1.51705
	106.82	0.629593					65.31	1.51716
	81.68	0.630148					30.01	1.51977
	93.17	0.637312					40.79	1.52145
	105.61	0.639667					43.31	1.53034
	417.18	0.64185					40.22	1.53303
	43.3	0.64472					68.34	1.55274
	84.11	0.648634					35.63	1.55409
	50.7	0.649637					43.72	1.56431
	90.55	0.655447					43.77	1.56468
	78.21	0.655775					28.16	1.56545
	85.5	0.658706					34.37	1.568
	151.59	0.660585					40.33	1.57348
	122.41	0.663709					65.4	1.57842
	51.13	0.66608					96.27	1.58316
	52.39	0.66612					37.77	1.58521
	73.38	0.667421					58.56	1.58895
	119.14	0.670306					43.42	1.59402
	49.56	0.673507					32.79	1.60096
	55.43	0.674986					69.25	1.61106
	51.55	0.679727					55.89	1.6177
	48.3	0.681689					140.4	1.62128
	67.58	0.688076					45.44	1.62857
	65.4	0.688313					67.25	1.63423
	44.28	0.690064					43.65	1.63494
	65.2	0.69091					45.15	1.63555
	45.93	0.691045					72	1.6506
	78.97	0.696267					45.81	1.65564
	52.1	0.69689					79.33	1.66317
	68.65	0.699381					57.41	1.66656
	91.1	0.700719					42.66	1.67423
	64.56	0.702938	72.8322	8.04278	0.7756		95.66	1.681	61.1974	7.8379	1.77424
	169.23	0.703629					37.98	1.68257
	42.98	0.707142					46.22	1.68319
	56.9	0.710652					54.66	1.68481
	44.69	0.711148					33.73	1.68871
	98.37	0.712752					58.06	1.69635
	55.01	0.713586					50.22	1.70922
	69.78	0.714928					113.75	1.71304
	123.92	0.720432					50.4	1.72494
	78.19	0.723952					27.19	1.72835
	84.45	0.727496					63.03	1.73135
	42.96	0.738179					82.99	1.73471
	55.46	0.73989					54.37	1.74122
	67.11	0.747888					35.72	1.74204
	56.02	0.751818					61.87	1.74311
	61.67	0.753589					52.54	1.74486
	43.33	0.757325					44.75	1.74802
	54.87	0.760132					85.62	1.7512
	143.1	0.76508					50.98	1.75385
	76.68	0.765706					63.18	1.75716
	99.95	0.769461					28.04	1.75993
	108.51	0.769632					75.54	1.763
	55.77	0.771531					46.78	1.76372
	81.9	0.773359					37.22	1.764
	72.14	0.773625					53.74	1.77176
	74.55	0.780333					33.26	1.77433
	68.78	0.78435					38.13	1.775
	59.23	0.784854					96.36	1.7752
	66.47	0.788587					67.9	1.78001
	39.04	0.796717					42.62	1.78085
	65.77	0.796967					39.7	1.78415
	63.34	0.798095					65.99	1.7913
	55.45	0.799745					85.54	1.79753
	60.06	0.803079					41.42	1.80283
	78.76	0.8037					70.48	1.80334
	78.81	0.804584					174.3	1.81204
	152.37	0.804649					52.6	1.81524
	43.83	0.807392					69.36	1.81991
	60.14	0.812473					44.7	1.82286
	61.4	0.815302					44.38	1.827
	41.04	0.815358					45.9	1.82922
	73.81	0.817291					153.89	1.83431
	65.96	0.817411					70.63	1.83651
	88.15	0.818836					65.06	1.83905
	52.83	0.822385					45.15	1.84393
	75.71	0.833383					60.04	1.84418
	45.96	0.842257					75.68	1.85167
	128.67	0.844418					44.25	1.85834
	45.63	0.850943					53.8	1.87487
	88.3	0.851003					74.49	1.87611
	97.46	0.851755	73.325	6.36647	0.943364		53.43	1.87864	53.2668	4.45108	2.0752
	48.69	0.85346					49.21	1.87877
	35.82	0.854716					55.78	1.88192
	102.04	0.854961					32.08	1.88526
	67.13	0.862293					58.8	1.9158
	63.64	0.863792					82.73	1.91619
	42.43	0.874929					41.97	1.92885
	66.83	0.877072					102.88	1.94333
	84.01	0.87823					40.96	1.95877
	101.15	0.879328					55.78	1.95965
	105.26	0.88198					48.84	1.96394
	56.01	0.887817					45.72	1.9657
	70.76	0.887989					83.13	1.97138
	83.23	0.888042					34.75	1.97597
	113.6	0.890151					40.28	1.98765
	41.08	0.896607					64.09	1.99143
	84.94	0.897179					55.55	2.03436
	67.88	0.897929					53.17	2.03489
	63.2	0.90372					36.21	2.03957
	39.41	0.912632					46.62	2.04095
	63.35	0.916334					59.75	2.04537
	68.2	0.91742					39.74	2.0477
	122.1	0.920819					86.98	2.04992
	77.09	0.929368					46.74	2.05274
	105.3	0.934428					29.23	2.05937
	77.23	0.939847					66.08	2.08217
	77.01	0.941935					32.69	2.09319
	42.74	0.945909					52.46	2.09742
	54.14	0.947919					63.16	2.09999
	71.53	0.950212					60.81	2.11287
	110.75	0.967465					50.92	2.11296
	49.54	0.990031					55.34	2.11972
	95.19	0.991874					37.7	2.1279
	48.67	0.995962					76	2.12975
	108.96	0.99687					36.46	2.13282
	66.78	0.999366					63.84	2.14664
	52.04	1.00079					35.51	2.15757
	73.42	1.00594					48.33	2.16509
	59.95	1.007					52.61	2.21015
	71.82	1.0146					33.29	2.21137
	93.87	1.01461					74.31	2.21327
	86.78	1.0171					50.37	2.21526
	47.65	1.01758					43.33	2.22364
	53.25	1.02084					82.25	2.23227
	57.87	1.02247					63.71	2.23466
	65.15	1.02905					51.46	2.2359
	58.42	1.03178					43.71	2.24406
	70.43	1.03378					35.16	2.24839
	126.47	1.03388					58.46	2.24864
	75.98	1.03841					50.96	2.25639
	108.26	1.0392	77.0536	10.8886	1.15489		54.39	2.27329	55.9772	4.24356	2.41199
	44.85	1.04129					38.19	2.27416
	74.97	1.04634					35.78	2.28403
	47.92	1.04639					60.21	2.28468
	49.04	1.04985					51.85	2.30002
	70.33	1.05085					38.42	2.30219
	60.28	1.06367					57.39	2.30624
	76.4	1.06691					43.7	2.30845
	116.31	1.06774					50.9	2.31089
	54.49	1.0795					37.48	2.31257
	97.05	1.08002					62.74	2.32557
	115.93	1.08767					58.19	2.33067
	67	1.09079					35.64	2.33272
	94.69	1.09615					71.67	2.33384
	90.43	1.09884					60.47	2.3522
	78.43	1.12106					68.99	2.36106
	107.9	1.12844					67.29	2.36796
	61.72	1.1289					68.08	2.37721
	71.36	1.1298					66.34	2.37914
	66.32	1.13068					47.65	2.38559
	55.09	1.14046					65.07	2.39129
	43.05	1.14376					55.44	2.39412
	61.09	1.14377					111.95	2.39973
	67.31	1.1451					64.08	2.40287
	82.78	1.14545					40.85	2.40499
	80.66	1.14678					46.59	2.4092
	86.59	1.14766					38.11	2.41161
	53.86	1.14897					62.51	2.41506
	63.91	1.16152					36.84	2.42368
	49.88	1.17297					49.36	2.43176
	121.06	1.18208					55.74	2.43347
	67.09	1.18306					44.15	2.43678
	122.66	1.18921					60.07	2.44031
	308.18	1.18926					52.69	2.44105
	58.76	1.1998					55.53	2.46376
	53.52	1.20817					46.2	2.46505
	59.15	1.20876					41.08	2.46548
	57.8	1.21202					63.83	2.4692
	73.4	1.21874					41.26	2.47343
	95.4	1.21892					67.91	2.48528
	47.24	1.22101					36.45	2.49597
	51.81	1.22404					56.23	2.49967
	55.81	1.22825					93.15	2.51606
	72.52	1.23903					91.46	2.54258
	71.24	1.24497					69.3	2.55128
	60.15	1.27501					52.83	2.56133
	75.39	1.27828					62.72	2.56568
	58.64	1.28127					53.84	2.56778
	74.83	1.29541					53.76	2.56836
	70.13	1.3068					54.49	2.57041
	54.24	1.30913	72.7664	6.70929	1.44763		47.87	2.57395	51.5594	4.04119	2.73055
	53.23	1.30937					66.99	2.57414
	136.28	1.31696					43.71	2.57782
	94.09	1.31926					61.65	2.58004
	68.44	1.32105					50.72	2.58929
	98.05	1.32195					33.99	2.60166
	97.75	1.33302					40.59	2.60335
	74.77	1.35646					48.52	2.62174
	116.32	1.36042					36.23	2.62257
	50.78	1.36151					48.27	2.62373
	103.86	1.36863					39.08	2.63646
	85.36	1.37679					60.37	2.63905
	84.38	1.38034					42.82	2.64013
	83.24	1.39202					75.43	2.64725
	67.63	1.39614					43.7	2.65996
	72.64	1.39709					56.66	2.66169
	76.77	1.40164					50.03	2.6656
	95.09	1.4042					34.11	2.67103
	49.62	1.41612					51.57	2.67106
	40.24	1.42918					35.72	2.67268
	58.94	1.43192					33.04	2.68323
	75.69	1.43868					37.2	2.68536
	74.76	1.43948					45.43	2.68658
	38.01	1.4496					42.26	2.68682
	65.54	1.45776					36.27	2.6948
	37.47	1.46357					58.53	2.69766
	52.44	1.4698					29.3	2.73614
	48.7	1.47155					73.45	2.73794
	74.27	1.47642					77.46	2.74054
	68.52	1.47832					53.06	2.74362
	73.19	1.48271					50.34	2.78396
	56.07	1.48868					44.72	2.78411
	69.23	1.49183					48.69	2.79408
	62.44	1.49269					41.34	2.80864
	57.02	1.49509					45.13	2.80885
	57.72	1.49933					83.58	2.81068
	73.06	1.51365					44.82	2.8108
	86.21	1.51762					51.87	2.83346
	160.91	1.52021					58.78	2.84369
	87.19	1.52079					60.46	2.85748
	65.03	1.52427					49.17	2.86142
	77.54	1.52867					36.27	2.86257
	40.13	1.53462					49.49	2.86514
	59.02	1.54563					40.24	2.86519
	82.58	1.54735					58.94	2.87873
	97.07	1.54769					50.09	2.88403
	62.25	1.56087					92.09	2.88462
	41.71	1.56537					68.47	2.88466
	52.41	1.57461					88	2.8886
	80.42	1.58142					61.45	2.89075
	97.33	1.58502	77	8.12927	1.7435		63.04	2.89273	60.81	7.9884	3.10265
	159.94	1.58713					54.76	2.91399
	80.42	1.58787					106.59	2.92081
	78.57	1.58921					57.01	2.9347
	86.87	1.5942					46.8	2.93879
	54.64	1.60264					70.37	2.94809
	63.56	1.61521					64.69	2.96201
	60.43	1.61564					218.51	2.96232
	43.99	1.61895					29.99	2.96739
	80.65	1.62056					75.96	2.98129
	71.21	1.6398					47.06	2.98398
	122.28	1.64285					54.54	2.99111
	40.69	1.64394					72.78	2.99166
	54.77	1.6477					73.49	3.01374
	95.86	1.65236					60.13	3.01821
	127.29	1.66175					68.45	3.02046
	112.91	1.6706					90.04	3.02295
	43.69	1.67143					34.21	3.02454
	47.68	1.68585					37.92	3.03608
	81.04	1.71324					60.65	3.05122
	47.77	1.71484					48.96	3.06258
	58.54	1.71749					45.69	3.06534
	92.17	1.72765					60.45	3.07198
	44.69	1.72881					81.9	3.07362
	54.6	1.73786					38.94	3.08386
	54.41	1.74651					51.32	3.10453
	42.92	1.74935					70.54	3.10498
	80.21	1.77022					37.91	3.1508
	51.63	1.78324					101.62	3.15091
	156.15	1.78934					56.62	3.16937
	64.23	1.79291					35.45	3.17285
	52.2	1.79976					41.68	3.17517
	108.54	1.80281					42.59	3.17673
	116.11	1.8123					39.54	3.18172
	57.27	1.8211					44.81	3.1824
	83	1.82764					54.44	3.18533
	74.24	1.83649					38.39	3.1937
	77.96	1.83955					60.68	3.20302
	82.8	1.84133					79.64	3.2048
	69.31	1.842					63.88	3.22577
	66.8	1.86626					45.02	3.23134
	151.88	1.86822					37.18	3.23375
	68.66	1.87585					51.68	3.23518
	85.08	1.88376					51.56	3.24035
	83.8	1.88879					63.68	3.25993
	73.01	1.88907					94.84	3.26105
	61.33	1.89169					72.8	3.27469
	75.26	1.89263					46.53	3.28782
	65.39	1.89534					51.92	3.28965
	46.22	1.89601					43.25	3.30302
	161.94	1.9143	91.4706	10.8096	2.0889		95.46	3.33809	59.6762	4.77488	3.5227
	74.09	1.92143					38.03	3.35633
	77.25	1.92573					86.66	3.35836
	119.59	1.92892					87.44	3.36429
	68.77	1.95203					73.35	3.36534
	67.84	1.95692					66.45	3.36861
	82.46	1.95747					59.64	3.38635
	98.3	1.97599					83.2	3.38819
	49.48	1.97635					81.1	3.39647
	55.57	1.98401					63.59	3.42563
	86.1	1.98428					55.73	3.43186
	66.62	1.98629					38.48	3.43256
	89.26	1.98689					47.07	3.43322
	70.42	1.98911					52.04	3.43987
	103.1	1.99924					34.61	3.44004
	134.98	2.00068					85.52	3.4424
	75.91	2.01917					95.77	3.45205
	74.63	2.03747					56.39	3.45374
	141.37	2.06854					48.14	3.45864
	85.52	2.07767					40.53	3.47276
	60.3	2.08174					45.06	3.48957
	65.73	2.08598					42.68	3.49478
	79.58	2.0881					48.18	3.50137
	79.61	2.09105					65.36	3.51507
	65.79	2.09264					38.2	3.53424
	40.98	2.09408					42.31	3.5346
	90.24	2.10737					54.42	3.53571
	257.5	2.10756					64.55	3.53766
	121.88	2.11733					48.98	3.53943
	101.74	2.12665					69.17	3.54287
	82.2	2.12825					66.41	3.54364
	85.98	2.13011					53.11	3.54448
	68.98	2.14548					60.53	3.5615
	84.99	2.15481					61.43	3.57142
	49.99	2.15903					85.29	3.58936
	76.18	2.16104					51.62	3.59069
	68.2	2.16186					72.71	3.60272
	93.44	2.16267					41.22	3.6177
	121.58	2.18282					45.08	3.62347
	184	2.1855					43.13	3.63387
	136.58	2.19379					87.71	3.63816
	63.68	2.20703					81.17	3.64392
	82.69	2.20912					42.7	3.64466
	55.7	2.21657					75.68	3.65748
	118.53	2.22736					41.22	3.66015
	98.89	2.23075					39.03	3.69077
	151.6	2.23484					59.7	3.70112
	57.64	2.23491					62.54	3.72603
	96.42	2.23579					46.37	3.7304
	49.71	2.24814					59.05	3.7331
	55.69	2.26459	89.0656	7.79028	2.56832		75.53	3.73671	56.7534	5.1271	4.00437
	77.02	2.26539					77.55	3.77215
	75.47	2.26675					38.04	3.79839
	109.5	2.26682					42.34	3.79984
	94.34	2.27981					130.42	3.80112
	90.13	2.2827					47.71	3.80153
	72.16	2.30911					92.84	3.8064
	127.22	2.34471					51.93	3.80648
	172.92	2.3514					35.1	3.82044
	121.49	2.35821					54.09	3.82582
	97.6	2.36075					56.46	3.82889
	85.9	2.37298					35.58	3.83177
	199.12	2.39622					56.68	3.83348
	70.87	2.39901					53.04	3.83787
	95.33	2.40323					45.91	3.83871
	66.31	2.41248					63.94	3.84164
	124.81	2.44662					45.7	3.85689
	47.18	2.45629					65.57	3.86541
	112.78	2.46492					47.97	3.87392
	82.08	2.46798					37.81	3.8889
	69.33	2.47522					46.94	3.90541
	88.1	2.48974					48.71	3.90716
	111.06	2.4898					75.13	3.92988
	89.9	2.49454					54.6	3.93629
	71.56	2.51035					44.24	3.93771
	77.78	2.54734					32.45	3.96996
	93.38	2.55593					50.14	3.97153
	92.01	2.56095					59.9	3.98638
	94.85	2.56419					53.43	4.01493
	44.33	2.57437					68.11	4.0528
	72.83	2.58662					38.96	4.05743
	60.96	2.59481					42.54	4.06762
	56.9	2.62271					60.89	4.07454
	88.69	2.62403					53.08	4.09246
	68.77	2.62864					49.49	4.14364
	70.28	2.68451					48.57	4.15841
	92.02	2.72527					43.96	4.16209
	68.54	2.73918					109.96	4.16926
	105.13	2.79443					49.6	4.214
	95.69	2.82691					58.17	4.21686
	126.44	2.82718					53.63	4.23362
	77.36	2.83805					42.6	4.23419
	66.06	2.83878					60.62	4.23891
	78.81	2.84228					56.65	4.26661
	113.95	2.85222					72.23	4.28793
	71.76	2.94836					64.06	4.2962
	79.73	2.99389					79.13	4.30116
	87.16	2.99511					69.79	4.302
	81.6	3.00181					34.9	4.30504
	80.38	3.01901					60.98	4.31804
	84.13	3.02188	94.4962	7.94617	3.47528		69.67	4.3454	60.8846	5.46679	4.96097
	63.88	3.03203					83.12	4.3922
	78.66	3.03958					58.41	4.39565
	39.39	3.0559					75.46	4.40743
	84.56	3.10261					47.53	4.41982
	120.78	3.10817					49.73	4.47012
	91.77	3.11278					27.82	4.48193
	41.66	3.12448					78.84	4.48567
	121.49	3.14065					49.76	4.52916
	78.39	3.14333					45.59	4.54787
	47.82	3.14356					45.54	4.56837
	89.51	3.19119					50.85	4.58219
	101.55	3.19651					54.91	4.6323
	81.4	3.20536					46.56	4.65401
	147.62	3.20759					55.25	4.69132
	63.01	3.22135					44.99	4.70198
	85.72	3.22514					73.44	4.71043
	84.04	3.24941					43.93	4.75119
	51.36	3.25011					75.62	4.7847
	170.52	3.30132					86.9	4.79222
	95.81	3.31666					74.25	4.79665
	79.61	3.32078					56.79	4.80709
	73.75	3.34179					84.25	4.89135
	95.29	3.3562					75.71	4.90645
	112.97	3.35876					78.39	4.91015
	90.78	3.40846					35.68	4.91562
	82.46	3.40952					52.98	4.91674
	65.38	3.41658					44.69	4.99671
	138.21	3.45465					69.72	4.99729
	81.03	3.52306					78.19	5.02076
	90.6	3.53595					45.47	5.04346
	88.82	3.56803					99.46	5.06521
	77.57	3.66689					41.83	5.07705
	106.17	3.68305					34.63	5.21499
	61.21	3.68332					49.49	5.257
	86.12	3.68706					101.24	5.322
	146.6	3.70578					107.93	5.32368
	97.75	3.71355					38.78	5.32774
	110.71	3.73747					50.53	5.37634
	118.49	3.75364					36.33	5.38676
	130.11	3.76354					51.47	5.39058
	110.33	3.89974					42.73	5.41605
	98.71	3.91898					61.2	5.44064
	157.94	3.98646					54.6	5.46855
	82.72	4.04501					59.93	5.48956
	77.16	4.04916					85.99	5.54204
	133.83	4.05672					56.45	5.58753
	105.3	4.05864					106.03	5.59129
	90.14	4.13374					43.78	5.61149
	111.98	4.13798					61.79	5.61357
	95.99	4.16232	120.312	14.4988	6.15759		102.32	5.61799	71.0152	7.13411	7.73323
	81.99	4.19226					51.09	5.62422
	137.4	4.27188					119.39	5.65299
	82.84	4.28068					69.7	5.66525
	95.23	4.3057					57.17	5.68294
	93.78	4.33171					106.82	5.6841
	159.17	4.37909					41.77	5.72183
	94.47	4.39813					54.84	5.8354
	91.03	4.43542					68.55	5.89577
	76.39	4.56021					66.52	5.91072
	115.57	4.58229					41.03	5.92849
	63.67	4.64603					69.46	5.99744
	74.33	4.64691					60.84	6.18412
	86.04	4.6538					42.18	6.19792
	98.93	4.71183					37.58	6.19999
	206.59	4.8045					47.74	6.20837
	161.09	4.82053					45.2	6.38383
	100.24	4.87366					52.68	6.38403
	79.9	5.01265					52.93	6.46028
	60.5	5.04523					90.96	6.62982
	148.8	5.06556					75.83	6.65865
	101.24	5.12975					56.15	6.73359
	191.93	5.36451					80.04	6.96626
	98.49	5.51891					48.85	7.24965
	176.28	5.6889					68.88	7.30231
	79.26	5.71859					51.62	7.33743
	96.63	5.75234					74.34	7.42728
	67.95	5.78942					150.99	7.44207
	114.44	6.00692					45.53	7.46027
	71.78	6.0375					55.05	7.62325
	147.95	6.20463					105.35	7.86271
	190.86	6.30389					44.54	7.90088
	88.34	6.47716					91.35	7.94221
	62.51	6.47788					55.36	8.01246
	167.08	6.72355					57.7	8.35339
	79.61	6.72822					58.76	8.43526
	93.16	6.80186					41.66	8.55365
	228.87	6.81134					97.83	8.64735
	110.83	7.64765					90.35	8.81554
	122.41	8.02057					56.45	8.99032
	82.41	8.05391					110.11	9.11596
	111.96	8.31778					63	9.17111
	83.23	8.40387					89.35	9.2603
	128.52	8.63664					56.61	9.33519
	137.44	9.15704					53.17	10.1294
	128.27	9.1638					112.19	10.4749
	145.6	9.51904					111.73	10.874
	158.17	10.0456					79.33	12.8358
	216.97	10.3267					81.94	14.5114
	329.46	10.871					107.93	15.3736

## Sheet: Fig1E
	CML128 mCherry
	YAC-GFP
	Vb	copy #
median	51.62	1.25737
up (0.95)	108.792	5.42423
low (0.05)	35.43	0
N	1045	1045
Last ref	B1065	C1065
OLS	m	c
y=mx+c	3.30646	53.1465
Spearman	Rho	0.28198
	ts	9.49188
	p value	0
	Vb=Budding volume
	Vb	copy #	mean V	CL(0.05)	copy #
	49.96	0	54.7672	6.48046	0
	42.75	0
	39.59	0
	66.24	0
	54.68	0
	84.24	0
	44.28	0
	53.47	0
	39.93	0
	45.95	0
	42.95	0
	146.87	0
	52.19	0
	43.44	0
	35.51	0
	35.51	0
	61.69	0
	42.47	0
	137.49	0
	62.4	0
	46.5	0
	53.02	0
	59	0
	39.25	0
	50.64	0
	39.21	0
	46.07	0
	48.56	0
	45.54	0
	51.75	0
	37.96	0
	51.01	0
	87.44	0
	50.4	0
	50.25	0
	49.38	0
	41.03	0
	50.31	0
	54.63	0
	61.06	0
	49.93	0
	49.82	0
	47.86	0
	40.25	0
	126.38	0
	43.38	0
	48.99	0
	51.74	0
	42.35	0
	43.04	0
	99.97	0	52.2336	5.20527	0.0147053
	53.44	0
	43.9	0
	29.91	0
	39.7	0
	35.63	0
	48.42	0
	34.99	0
	62.69	0
	47.84	0
	64.06	0
	39.43	0
	117.44	0
	41.82	0
	48.5	0
	46.72	0
	46.4	0
	56.35	6.90435e-05
	56.74	0.00036024
	51.83	0.000372705
	38.52	0.00092498
	51.3	0.00301764
	44.96	0.00676379
	95.51	0.00724092
	38.18	0.00920739
	47.43	0.0102457
	55.41	0.0103075
	30.57	0.0127675
	51.1	0.0124082
	49.96	0.013978
	46.13	0.0167813
	114.97	0.0158664
	46.56	0.0197173
	65.28	0.0204003
	44.96	0.0210138
	48.04	0.0237165
	40.73	0.024953
	36.75	0.0266598
	49.74	0.0307171
	41.16	0.0300597
	64.97	0.0313207
	37.57	0.0337061
	74.23	0.0356942
	36.08	0.0351169
	50.83	0.0402766
	50.95	0.0438151
	45.41	0.047909
	52.91	0.0524245
	48.04	0.0476655
	47.65	0.0497898
	41.77	0.0509337	56.7424	6.57531	0.0869907
	49.16	0.0513711
	42.39	0.0512854
	44.81	0.0544252
	50.32	0.0522299
	47.64	0.0581393
	129.09	0.0602172
	32.24	0.0611517
	61.26	0.0592176
	50.88	0.0630961
	40.42	0.0623391
	55.42	0.0650173
	44.86	0.0650194
	38.34	0.0671371
	50.77	0.069257
	66.17	0.0657635
	44.37	0.0702537
	49.05	0.0727908
	34.42	0.080778
	40.5	0.0811607
	53.01	0.0848819
	79.09	0.0858488
	74.33	0.085409
	48.89	0.0885359
	43.13	0.0913292
	76.2	0.0888973
	105.18	0.0948269
	35.31	0.094741
	103.61	0.0982474
	69.12	0.0958218
	138.99	0.0899646
	101.79	0.093441
	45.64	0.100561
	48.5	0.102849
	51.36	0.101688
	51	0.105874
	75.26	0.101785
	42.48	0.104565
	35.79	0.108133
	36.11	0.107362
	55.21	0.106688
	46.3	0.106715
	36.16	0.10874
	77.95	0.108684
	57.16	0.111945
	49.1	0.125717
	35.42	0.119703
	46.44	0.123374
	66.13	0.125314
	38.58	0.126306
	65.18	0.125122	49.5234	2.68647	0.167507
	50.69	0.125878
	45.07	0.131852
	52.79	0.132005
	58.51	0.138448
	46.2	0.136398
	55.78	0.133561
	65.53	0.14092
	39.74	0.142579
	40.27	0.140096
	40.36	0.146006
	43.45	0.144075
	51.06	0.144677
	45.46	0.144246
	48.08	0.147712
	60.25	0.155441
	56.64	0.157194
	59.63	0.154428
	74.57	0.153401
	67.24	0.14601
	45.33	0.158752
	59.38	0.161128
	44.95	0.159517
	38.83	0.160181
	52.14	0.159388
	55.03	0.160476
	48.32	0.160903
	58.15	0.163326
	53.72	0.169728
	38.58	0.17433
	38.12	0.163553
	44.35	0.172507
	49.57	0.17179
	42.5	0.171282
	31.7	0.168269
	41.7	0.17551
	35.48	0.178471
	44.93	0.178025
	44.97	0.186906
	45.47	0.196649
	49.27	0.185984
	58.2	0.2023
	39.84	0.211566
	69.85	0.214446
	50.58	0.220254
	34.99	0.214228
	62.06	0.21408
	42.74	0.219849
	47.34	0.224166
	41.58	0.237719
	50.85	0.225582	51.133	4.94599	0.310721
	47.62	0.236858
	43.47	0.232178
	51.53	0.240786
	47.27	0.2349
	71.85	0.237836
	36.29	0.239566
	57.1	0.246427
	42.75	0.249858
	90.36	0.249627
	48.56	0.251969
	42.51	0.259191
	48.76	0.260431
	36.78	0.25543
	42.55	0.256789
	37.51	0.254192
	60.28	0.269944
	39.17	0.274553
	38.97	0.275604
	39.47	0.284364
	42.34	0.294955
	41.27	0.291303
	34.84	0.316176
	36.19	0.312059
	47.6	0.304486
	139.94	0.297638
	71.96	0.301062
	33.22	0.308751
	56.9	0.311182
	45.67	0.335967
	44.37	0.319694
	48.77	0.32491
	89.99	0.342051
	59.5	0.348245
	61.82	0.349555
	49.81	0.348849
	35.1	0.374487
	42.88	0.362807
	46.04	0.37812
	51.14	0.373612
	53.07	0.370875
	38.12	0.404922
	59.87	0.38278
	50.08	0.384692
	42.1	0.387013
	58.09	0.382871
	44.57	0.395203
	40.02	0.395699
	61.48	0.398424
	56.25	0.401559
	47.18	0.40939	56.3686	5.67655	0.552471
	52.4	0.402857
	35.43	0.421492
	35.96	0.40004
	136.48	0.449235
	32.39	0.439472
	40.81	0.437316
	67.57	0.446529
	26.45	0.445432
	86.78	0.449798
	45.75	0.441669
	66.48	0.467849
	91.23	0.464499
	56.36	0.488569
	63.94	0.510298
	50.87	0.502883
	36.84	0.486855
	47.36	0.480431
	55.28	0.491916
	39.69	0.502971
	54.47	0.529241
	38.26	0.517617
	38.9	0.530543
	57.87	0.557892
	64.72	0.538198
	45.34	0.581318
	53.72	0.559219
	43.81	0.601532
	51.83	0.596102
	61.94	0.609013
	60.47	0.571701
	46.5	0.581255
	70.96	0.609567
	72.33	0.602567
	42.92	0.617506
	92.88	0.613309
	46.71	0.621695
	84.09	0.66959
	84.09	0.66959
	57.28	0.698786
	42.52	0.648751
	83.57	0.623192
	92.88	0.651331
	39.68	0.634816
	46.34	0.694424
	51.95	0.6698
	47.98	0.658045
	43.99	0.668891
	34.98	0.68255
	50.2	0.676017
	36.34	0.687647	54.6056	5.38499	0.776789
	36.75	0.699527
	44.08	0.70864
	60.07	0.702388
	91.43	0.651961
	48.06	0.712525
	55.2	0.73266
	80.46	0.709524
	49.08	0.71405
	36.61	0.72671
	67.28	0.760872
	64.72	0.729508
	24.7	0.72378
	88.29	0.739913
	56.03	0.735079
	78.7	0.733121
	48.15	0.758969
	36.81	0.768815
	73.33	0.737162
	80.47	0.742801
	36.78	0.773497
	58.9	0.757083
	36.29	0.780251
	36.88	0.771327
	51.08	0.790012
	48.31	0.761525
	80.04	0.79644
	45.36	0.823321
	48.04	0.788653
	55.63	0.793599
	76.03	0.804738
	57.72	0.772917
	28.82	0.796076
	67.59	0.825919
	131.55	0.790017
	56.58	0.79904
	42.72	0.837708
	53.69	0.828516
	35.07	0.825182
	31.63	0.83193
	42.99	0.841437
	44.47	0.791132
	51.66	0.87055
	41.53	0.854034
	66.69	0.830227
	49.68	0.848703
	53.85	0.852846
	36.16	0.837159
	52.41	0.845357
	55.57	0.844588
	41.53	0.862086	54.1302	4.14026	0.904291
	50.99	0.899456
	69.91	0.832959
	47.88	0.890931
	49.73	0.840088
	61.52	0.868893
	50.19	0.870508
	49.25	0.834217
	64.63	0.837781
	53.72	0.863832
	42.36	0.912506
	47.28	0.858249
	72.78	0.859471
	83.34	0.862182
	67.08	0.916945
	36.01	0.884281
	72.27	0.861985
	45.19	0.869983
	48.5	0.901157
	62.06	0.891622
	86.44	0.880591
	46.47	0.875509
	52.28	0.880044
	54.19	0.913658
	36.82	0.916425
	48.23	0.925456
	48.42	0.91462
	59.84	0.941427
	79.01	0.883633
	63.13	0.917776
	76.31	0.919393
	36.91	0.980049
	44.57	0.952069
	34.42	0.90032
	54.37	0.91998
	45.79	0.92461
	43.4	0.902036
	51.07	0.930015
	45.03	0.910727
	40.93	0.932703
	50.37	0.984377
	105.35	0.928412
	46.33	0.963529
	57.51	0.954903
	35.43	0.959983
	42.4	0.947806
	40.77	0.932991
	48.23	0.923736
	42.35	0.957579
	73.92	0.921045
	45.18	0.943153	50.738	3.516	1.00346
	63.59	0.953333
	38.1	0.956546
	64.51	0.931512
	35.04	0.972246
	41.88	1.00341
	82.27	0.975296
	39.69	0.985203
	61.17	0.989735
	41.66	0.982895
	59.01	0.992321
	69.21	0.977044
	42.13	0.945356
	53.54	0.931421
	62.68	1.00515
	75.72	1.00333
	32.92	1.01222
	54.71	1.00059
	29.49	0.998126
	72.88	0.96226
	38.48	0.95194
	65	0.977566
	62.6	0.952513
	50.93	1.02466
	54.92	1.01654
	51.62	0.95906
	61.93	1.04229
	35.68	0.99121
	47.43	1.01967
	73.02	1.00505
	39.97	1.01659
	41.61	1.01394
	51.12	1.03101
	49.67	0.989278
	45.21	1.02855
	65.17	1.021
	45.24	1.01203
	42.23	1.01569
	42.7	0.999435
	40.73	0.993942
	41.46	1.03921
	50.06	1.0705
	44.62	1.03518
	57.19	1.07614
	68.61	1.06108
	31.9	1.02993
	46.12	1.09866
	44.06	1.07759
	39.8	1.03703
	42.44	1.06474
	47.06	1.04958	53.376	5.22465	1.13334
	42.8	1.06799
	56.22	1.08922
	70.24	1.09175
	50.51	1.07202
	44.57	1.06961
	29.1	1.14125
	27.86	1.10619
	41.07	1.11061
	55.23	1.10079
	58.5	1.10235
	39.47	1.16769
	75.96	1.12296
	59.55	1.10779
	94.99	1.08494
	67.74	1.10573
	51.1	1.12912
	52.41	1.05481
	43.54	1.15076
	42.75	1.10481
	50.62	1.1501
	51.39	1.15599
	42.44	1.10488
	29.83	1.10458
	58.31	1.12244
	44.12	1.09027
	43.91	1.10263
	48.62	1.17079
	40.56	1.12828
	57.14	1.14217
	40.61	1.22968
	53.76	1.17349
	57.25	1.17075
	115.92	1.12781
	61.36	1.11193
	66.29	1.17723
	35.34	1.19672
	91.72	1.15989
	63.42	1.11953
	46.21	1.17724
	33.15	1.19714
	42.25	1.16743
	45.75	1.17252
	38.32	1.17674
	101.26	1.18459
	40.3	1.17578
	90.88	1.14178
	39.6	1.14092
	52.58	1.16581
	35.22	1.19815
	102.14	1.14468	58.8502	6.64211	1.26483
	45.56	1.1787
	79.47	1.16736
	35.08	1.21026
	42.56	1.19945
	84.66	1.16275
	98.9	1.13439
	45.38	1.24688
	37.74	1.20154
	44.87	1.27898
	63.7	1.22466
	40.45	1.22427
	38.45	1.213
	100.38	1.24246
	57.09	1.19884
	33.88	1.25737
	52.71	1.27826
	59.48	1.21124
	46.68	1.23295
	37.68	1.35597
	41.47	1.28948
	50.1	1.28652
	41.95	1.27092
	125.99	1.26697
	38.7	1.25548
	54.9	1.29711
	77.41	1.20898
	54.1	1.36871
	49.47	1.25378
	43.06	1.18919
	51.38	1.34264
	66.57	1.27427
	46.35	1.29113
	71.76	1.31323
	53.64	1.30195
	41.48	1.29579
	34.5	1.37724
	36.25	1.30456
	62.65	1.24918
	37.95	1.36541
	46	1.29532
	102.87	1.32574
	68.57	1.30301
	48.22	1.31754
	71.23	1.28309
	76.36	1.2538
	68.28	1.34687
	57.14	1.31841
	40.09	1.31707
	137.21	1.31421
	49.86	1.32391	58.0658	5.47318	1.41693
	43.79	1.34794
	41.32	1.34875
	32.45	1.42244
	72.62	1.35079
	59.71	1.3823
	86.77	1.26772
	68.57	1.32692
	44.55	1.32556
	48.89	1.37373
	55.64	1.37543
	42.86	1.40459
	52.17	1.34644
	46.58	1.32629
	55.12	1.36157
	58.63	1.36935
	48.35	1.40494
	89.04	1.43173
	49.37	1.37054
	40.28	1.38898
	46.51	1.40523
	96.61	1.35199
	37.66	1.42831
	67.55	1.42022
	40.69	1.43
	47.82	1.36258
	45.95	1.434
	52.09	1.51264
	62.52	1.45169
	39.93	1.4752
	45.65	1.45313
	52.6	1.48003
	110.68	1.50954
	53.22	1.50054
	37.44	1.4516
	54.98	1.4141
	49.28	1.45303
	48.88	1.45367
	122.06	1.38376
	74.25	1.46438
	78.78	1.4808
	86.18	1.38085
	44.72	1.50795
	47.47	1.49421
	31.04	1.53266
	74.96	1.45735
	86.45	1.43363
	47.35	1.49873
	70.87	1.46506
	62.53	1.50958
	78.73	1.5542	62.7682	6.72164	1.65717
	41.39	1.60032
	51.23	1.52668
	110.74	1.49859
	49.72	1.61677
	110.54	1.55358
	30.14	1.51926
	70.45	1.51714
	30.57	1.55689
	67.79	1.58103
	43.22	1.56461
	77.59	1.64438
	94.69	1.59659
	72.9	1.62228
	43.27	1.60614
	48.4	1.65524
	50.04	1.79993
	45.92	1.56935
	31.17	1.64523
	60.76	1.65141
	95.1	1.56116
	79.35	1.60068
	70.06	1.61978
	48.95	1.67396
	71.15	1.6734
	41.63	1.68376
	77.58	1.6554
	53.29	1.73881
	59.82	1.86537
	41.95	1.67524
	55.55	1.71814
	47.67	1.62929
	44.17	1.61981
	67.24	1.65419
	58.51	1.7005
	79.75	1.69445
	54.94	1.65492
	151.76	1.7668
	47.4	1.70656
	49.16	1.73022
	71.46	1.74437
	40.81	1.69748
	79.78	1.66701
	46.66	1.70531
	39.11	1.72789
	40.39	1.74937
	53.78	1.76287
	72.85	1.76691
	75.88	1.73256
	113.4	1.80265
	48.41	1.75985	55.7702	5.38117	1.84358
	52.52	1.74643
	40.77	1.84702
	63.55	1.76735
	48.11	1.7683
	117.98	1.74813
	42.52	1.69728
	39.76	1.79872
	57.51	1.80692
	39.35	1.8336
	87.44	1.75787
	83.91	1.80005
	43.28	1.83071
	70.41	1.86138
	87.61	1.83724
	44.05	1.78172
	91.33	1.75805
	69.12	1.81663
	57.36	1.81844
	34.61	1.79715
	55.65	1.81965
	40.81	1.89793
	61.72	1.79575
	47.4	1.87906
	47.5	1.78798
	47.91	1.849
	39.37	1.82043
	67.74	1.86221
	33.5	1.8928
	34.18	1.88212
	76.8	1.80024
	34.22	1.89244
	56.21	1.88321
	46.23	1.85786
	41.6	1.8761
	51.03	1.91926
	81.12	1.85146
	54.91	1.82185
	44.01	1.83842
	71.21	1.87689
	70.03	1.87393
	36.58	1.84935
	39.29	1.92786
	65.82	1.81832
	36.35	1.95173
	55.03	1.99176
	104.44	1.87808
	42.85	1.98309
	43.43	1.94736
	41.97	2.0201
	114.56	1.92169	61.0272	6.19597	2.05252
	47.77	1.96348
	48.47	1.999
	43.43	1.96765
	65.23	1.89475
	46.31	1.96713
	47.82	2.01429
	49.91	1.99685
	83.56	1.96581
	49.26	2.03909
	50.82	2.06838
	93.5	1.94114
	61.23	2.00078
	72.56	2.01254
	63.89	2.05279
	44.2	2.00393
	91.23	1.97436
	54.02	2.12518
	59	1.98003
	42.91	2.01232
	49.6	1.98519
	99.17	1.99198
	60.23	2.02321
	45.7	2.07086
	50.11	2.09213
	105.65	2.01189
	66.82	2.1081
	44.32	2.09634
	44.09	2.07618
	64.91	2.10063
	79.25	2.09895
	37.23	2.02604
	48.76	2.0563
	51.59	1.95316
	65.46	2.10227
	39.4	1.98535
	36.8	2.14897
	85.43	2.15078
	95.03	2.09331
	76.16	2.07509
	48.5	2.18141
	40.63	2.24573
	40.63	2.24573
	40.73	2.18701
	57.25	2.19319
	111.48	2.08883
	37.68	2.04698
	46.73	2.12723
	114.98	2.05336
	37.36	2.10841
	42.67	2.09412	55.892	5.24671	2.35803
	52.54	2.12291
	49.56	2.12146
	38.66	2.20761
	46.47	2.20963
	56.54	2.18767
	50.36	2.26039
	33.33	2.25744
	41.04	2.28627
	55.39	2.31535
	36.79	2.23034
	35.56	2.26549
	50.91	2.23519
	77.34	2.18923
	37.04	2.45987
	33.58	2.31689
	46.62	2.31714
	51.7	2.25319
	82.48	2.32432
	55.04	2.23259
	103.32	2.34219
	47.95	2.26818
	73.33	2.25389
	50.82	2.39622
	48.94	2.39604
	54.62	2.33642
	93.88	2.34382
	43.96	2.34502
	74.97	2.37879
	57.26	2.28838
	105.52	2.42781
	47.3	2.45103
	37.38	2.43777
	32.42	2.5214
	65.15	2.43437
	67.17	2.37041
	46.69	2.55692
	48.54	2.41467
	46.2	2.374
	55.34	2.31288
	63.19	2.48359
	52.02	2.50322
	47.78	2.56827
	40.41	2.54698
	60.64	2.62608
	115.3	2.47503
	38.84	2.46317
	76.5	2.43568
	62.07	2.67635
	63.47	2.58572
	68.92	2.62016	67.3086	6.92505	2.84033
	55.81	2.61494
	58.94	2.71882
	119.36	2.69968
	55.16	2.67828
	34.49	2.58407
	42.79	2.70526
	95.42	2.7067
	51.47	2.65395
	49.38	2.69315
	117.79	2.75252
	100.19	2.74933
	83.94	2.66111
	32.74	2.7672
	61.86	2.81743
	67.97	2.70333
	86.53	2.70742
	51.6	2.8317
	66.3	2.93664
	46	2.78463
	48.57	2.8069
	65.56	2.69679
	54	2.62097
	82.68	2.93744
	38.28	2.85368
	52.31	2.88934
	41.87	3.04012
	57.81	2.86444
	71.68	2.63949
	113.26	2.72662
	112.44	2.98143
	54.36	2.88094
	74.9	2.84492
	99.18	2.9282
	86.93	2.90948
	57.05	2.92176
	51.54	2.91084
	60.72	2.91945
	74.73	3.0019
	47.24	3.01445
	40.92	3.04003
	71.74	2.9132
	61.23	2.97946
	51.41	3.05878
	130.22	2.97079
	50.11	3.03178
	51.49	2.99485
	51.04	3.11957
	45.28	3.14566
	120.22	2.98691
	60.94	2.96981	72.3044	7.46683	3.24563
	128.99	3.17055
	96.3	3.06594
	108.4	3.03384
	53.56	3.00766
	43.56	3.08721
	58.49	3.04227
	110.7	3.07391
	72.09	3.07069
	64.76	3.22281
	85.7	3.17593
	64.97	3.18435
	79.03	3.16678
	47.28	3.26032
	144.99	3.14928
	100.24	3.09418
	39.74	3.22332
	60.34	3.07792
	50.41	3.20518
	48.07	3.22602
	106.64	3.26396
	56.37	3.15455
	55.78	3.24912
	76.23	3.22775
	103.27	3.06993
	96.11	3.18443
	78.18	3.17712
	55.15	3.261
	80.36	3.13357
	80.47	3.25371
	79.18	3.21764
	64.22	3.2895
	42.35	3.50851
	155.64	3.18946
	43.4	3.5323
	66.42	3.5015
	100.97	3.22368
	48.65	3.47847	68.9248	7.20101	3.75631
	82.52	3.22849
	51.86	3.48511
	45.36	3.43076
	69.63	3.42629
	40.81	3.5007
	53.18	3.39974
	74.66	3.34825
	74.89	3.39146
	41.99	3.37655
	55.63	3.33251
	64.5	3.39972
	52.24	3.53772
	53.32	3.57202
	49.39	3.52082
	36.31	3.73041
	82.67	3.49035
	55.89	3.47883
	61.04	3.43416
	115.74	3.51054
	63.36	3.57815
	53.04	3.63419
	77.94	3.70619
	77.87	3.79178
	50.49	3.81305
	99.9	3.6915
	131.14	3.64173
	83.22	3.93656
	100.43	3.78324
	57.18	3.86038
	51.23	4.06334
	40.12	3.98108
	41.48	4.0836
	69.79	3.89484
	99.06	3.80464
	53.26	3.88586
	83.96	3.89997
	56.32	3.93649	71.9406	8.32846	4.41885
	42.48	4.16389
	43.33	4.02631
	56.95	4.0356
	118.19	4.04189
	50.04	4.51305
	98.4	4.21877
	56.04	4.2673
	85.61	3.99128
	134.23	3.96997
	48.17	4.23357
	78.6	4.25449
	134.13	4.03985
	87.83	4.03187
	65.25	4.0391
	78.5	4.03424
	34.24	4.27998
	48.64	4.1671
	40.55	4.42665
	52.12	4.43226
	43.72	4.37775
	54.14	4.58242
	112	4.34042
	73.97	4.31987
	40.73	4.65251
	58.27	4.57914
	111.9	4.21657
	71.51	4.28257
	53.79	4.44369
	116.9	4.42424
	56.36	4.6604
	42.01	4.64475
	58.25	4.66011
	51.58	4.55427
	62.58	4.62021
	49.3	4.5161
	60.35	4.44218
	99.52	4.41284	73.8306	7.30984	5.24615
	144.48	4.90514
	48.64	4.34186
	63.15	4.8892
	68.69	4.43794
	44.97	4.84044
	86.63	4.70399
	117.5	4.67995
	78.52	4.67079
	140.26	4.62027
	67.71	5.2097
	32.59	4.9076
	77.39	4.90184
	52.08	4.68138
	50.78	5.19718
	36.03	5.175
	78.25	4.88227
	90.85	5.02012
	58.19	5.12999
	67.24	5.06741
	32.01	5.15277
	79.85	4.8333
	53.67	4.84737
	102.17	5.23751
	72.17	5.07937
	45.36	5.6846
	70.83	5.21273
	63.02	5.57888
	55.58	5.3554
	69.14	5.65155
	76.72	5.30238
	72.68	5.28821
	124.9	5.40835
	35.41	5.51001
	76.47	5.2249
	109.25	5.46318
	47.81	5.43104
	50.89	5.51768	74.9821	6.27369	7.42409
	84.34	6.03998
	76.53	5.23994
	48.65	5.59742
	91.54	5.7709
	91.25	5.44101
	79.95	5.89416
	99.1	5.7308
	107.78	5.87461
	63.66	5.65234
	68.08	5.98373
	43.98	6.56941
	95.27	6.05914
	84.57	6.06739
	78.01	5.94675
	110.18	6.19799
	108.96	6.41132
	106.62	6.17679
	63.11	6.25519
	77.98	6.32473
	98.6	6.50127
	127.49	6.53209
	59.82	7.14594
	74.81	6.72209
	109.04	6.73492
	53.41	7.37918
	61.25	7.01664
	60.8	7.07006
	61.83	7.05795
	48.32	7.66664
	76.03	7.23134
	86.18	7.45726
	37.45	7.77467
	53.53	7.79208
	70.22	7.43325
	65.11	7.33379
	54.02	7.5788
	51.66	8.36534	69.58	6.84999	10.7753
	57.79	8.45114
	69.44	8.70211
	63.34	10.108
	38.58	10.0981
	65.93	10.8321
	43.28	11.3891
	100.86	12.2573
	112.23	12.6767
	92.69	14.8729

## Sheet: Fig1F
	CLM128 first cycle Gal>Glu
	ctrl		Chr4,7-GALp-CEN
	Vb(fl)		Vb(fl)
median	41.9194		47.0064
up (0.95)	50.9099		66.7438
low (0.05)	32.9346		34.7261
N	100		100
Last ref	B120		D120
Mann-Whitney U test
rank sum	8029		12071
U	7021		2979
U min		2979
mean		5000
std dev		409.267
z score		4.93809
p value		7.88911e-07
	Vb(fl)		Vb(fl)
	31.4205		29.008
	31.7302		31.5846
	31.8191		33.6542
	31.8442		34.1786
	32.9057		34.7238
	33.4838		34.7702
	33.9526		35.7284
	34.1914		36.3631
	34.4307		36.3893
	34.7181		36.6092
	34.8251		36.9945
	35.7265		37.3131
	35.7287		37.8851
	35.7379		38.0802
	36.1552		38.5854
	36.1911		38.7959
	36.1974		38.8818
	36.2116		38.9253
	36.4431		40.3467
	36.6448		40.4667
	36.9062		40.7819
	37.0008		41.5446
	37.051		41.5577
	37.122		41.6017
	37.3512		42.2067
	37.3849		42.4307
	37.5257		42.7262
	37.5694		42.871
	38.1247		43.0952
	38.2059		43.2214
	38.2154		43.7533
	38.581		43.908
	39.052		44.2605
	39.0711		44.269
	39.1082		44.3083
	39.3687		44.3336
	39.3889		44.6097
	39.5149		44.6212
	39.9585		44.8076
	40.0578		44.8364
	40.1297		45.1582
	40.2507		45.2243
	40.4706		45.2796
	40.6894		45.4344
	40.893		45.6085
	41.1122		46.0023
	41.2007		46.4039
	41.4521		46.7376
	41.7026		46.8165
	41.7091		46.9955
	42.1296		47.0174
	42.4902		47.2839
	42.5008		47.2946
	42.7821		47.6128
	42.8846		47.9748
	42.9765		48.0278
	43.2371		48.0885
	43.274		48.5093
	43.5075		48.5355
	43.5963		48.7287
	43.6899		48.8266
	43.7235		49.4127
	43.9427		49.6817
	44.3439		49.962
	44.585		50.2251
	44.8595		50.2467
	44.8729		50.7836
	44.9864		51.2676
	45.0837		51.3047
	45.4143		51.6218
	45.5665		51.8228
	45.8116		52.0341
	45.8665		52.1024
	45.9748		52.1764
	46.2598		52.3095
	46.3467		52.6264
	46.436		52.909
	46.9082		53.5534
	46.9922		53.7724
	47.0518		54.5732
	47.1212		54.5906
	48.1183		54.6023
	48.3017		55.1814
	48.4655		55.2808
	48.4856		56.057
	48.564		57.0237
	48.9535		57.7562
	49.211		57.9274
	49.4216		57.9274
	49.5243		58.1367
	49.5822		58.9697
	49.6883		59.62
	49.7986		60.0062
	49.9512		62.2981
	50.453		66.4315
	50.9339		66.7602
	51.4616		74.2492
	51.6327		75.6985
	52.8675		77.6373
	56.4469		80.6732

## Sheet: Fig2A
	wt (CML128)				whi5				cln3				oCLN3				CLN3-1				CLN3ΔPEST
	ctrl		3YCp		ctrl		3YCp		ctrl		3YCp		ctrl		3YCp		ctrl		3YCp		ctrl		3YCp
	Vb(fl)		Vb(fl)
median	44.88		55.175		34.455		62.43		95.405		97.815		39.7		42.34		37.67		52.4		31.812		32.856
up (0.95)	73.652		99.8515		52.3845		134.405		144.923		144.279		70.269		72.4675		60.6825		109.354		48.0108		48.1548
low (0.05)	30.808		37.0405		23.082		28.196		58.1985		57.5035		26.6405		22.884		25.1975		30.114		21.1152		22.1928
N	400		400		400		400		400		400		400		400		400		400		201		201
Last ref	B420		D420		F420		H420		J420		L420		N420		P420		R420		T420		V221		X221
Mann-Whitney U test
rank sum	126635		193765		107061		213339		157278		163122		154551		165849		117787		202613		38834.5		42168.5
U	113565		46435		133139		26861		82922.5		77077.5		85649		74351		122413		37587		21867.5		18533.5
U min		46435				26861				77077.5				74351				37587				18533.5
mean		80000				80000				80000				80000				80000				20200.5
std dev		3268.03				3268.03				3268.03				3268.02				3268.03				1164.82
z score		10.2707				16.2603				0.894271				1.72857				12.9782				1.43113
p value		0				0				0.371177				0.0838866				0				0.152394
	Vb(fl)		Vb(fl)		Vb(fl)		Vb(fl)		Vb(fl)		Vb(fl)		Vb(fl)		Vb(fl)		Vb(fl)		Vb(fl)		Vb(fl)		Vb(fl)
	19.14		23.02		15.38		23.59		43.72		37.11		17.31		14.85		18.07		22.58		16.268		15.33
	24.54		28.73		17.66		23.83		45.73		41.29		17.91		17.05		19.32		22.87		16.932		15.552
	24.65		31.66		17.91		23.85		47.17		43.75		18.17		17.24		20.69		23.7		17.916		17.292
	25.28		31.89		17.98		24.65		49.26		44.31		19.46		17.89		21.87		24.36		18.012		19.836
	25.66		32.17		18.39		24.73		50.14		45.15		19.64		18.29		21.87		24.6		18.228		19.98
	26.21		32.6		19.11		24.93		50.3		45.23		20.46		19.89		22.17		24.7		19.476		20.376
	26.51		32.81		21.21		25.12		50.53		47.51		20.82		20.92		22.75		24.79		20.124		20.964
	27.68		33.69		21.22		25.69		50.73		48.17		22.5		21.31		22.84		25.22		20.352		22.032
	28.24		34.02		21.3		25.77		52.53		48.42		22.53		21.42		22.93		25.62		20.736		22.116
	28.33		34.7		21.44		26.02		53.06		48.91		23.71		21.62		23.67		26.68		21.108		22.164
	28.34		34.73		21.53		26.2		53.37		48.93		23.78		21.82		23.71		26.92		21.18		22.452
	29.05		34.93		21.57		26.5		53.51		49.59		23.84		21.85		23.96		27.38		21.276		22.656
	29.06		35.12		21.64		26.62		53.92		50.47		24.95		21.89		24.17		27.64		21.564		22.668
	29.57		35.13		21.84		26.65		54.36		51.88		25.34		22.03		24.68		27.77		21.768		22.848
	29.8		35.27		22.49		26.65		55.67		52.61		25.39		22.22		24.7		28.05		21.792		22.92
	29.84		35.8		22.49		27.27		56.44		53.04		25.49		22.27		24.75		28.46		22.392		23.016
	30.38		35.99		23		27.42		57.2		54.53		25.92		22.29		24.81		29.47		22.524		23.1
	30.41		36.14		23.07		27.47		57.41		55.23		26.35		22.51		24.81		29.67		22.872		23.856
	30.54		36.82		23.07		28.15		57.66		55.91		26.48		22.69		25.08		30		23.244		24
	30.8		37.04		23.08		28.18		58.16		57.5		26.63		22.84		25.19		30.11		23.268		24.492
	30.96		37.05		23.12		28.5		58.93		57.57		26.84		23.72		25.34		30.19		23.352		24.504
	30.99		37.18		23.28		28.67		58.97		57.66		26.91		23.91		25.47		30.52		23.376		24.516
	31.1		37.18		23.66		28.72		59.34		58.33		26.94		24		25.48		30.6		23.508		25.032
	31.34		37.38		23.67		28.79		59.63		58.78		26.97		24.17		25.89		30.7		23.592		25.236
	31.39		38.28		23.67		30.1		59.83		59.73		27.15		24.21		26.04		30.86		23.7		25.26
	31.44		38.33		23.74		30.19		59.9		60.29		27.17		24.22		26.12		31.05		23.7		25.716
	31.47		38.45		24.22		30.34		60.29		60.33		27.39		24.62		26.13		31.19		23.712		25.716
	31.53		38.77		24.23		30.4		60.36		60.92		27.47		24.67		26.18		31.32		23.88		25.824
	31.81		38.88		24.27		30.51		60.94		62.83		27.59		24.73		26.19		31.36		24.084		25.836
	31.95		38.9		24.29		30.55		61.65		62.87		27.69		24.85		26.2		31.75		24.348		25.92
	32.17		39.15		24.39		30.63		61.98		62.89		27.8		25		26.28		31.88		24.852		25.932
	32.42		39.22		24.5		30.67		62.35		62.93		27.97		25.04		26.41		32.02		25.104		25.944
	32.47		39.48		24.57		30.67		63.51		62.99		28.16		25.09		26.41		32.17		25.188		25.968
	32.56		39.59		24.69		30.85		63.57		63.46		28.27		25.29		26.49		32.3		25.38		26.004
	32.69		39.62		24.84		30.86		63.83		63.63		28.31		25.38		26.51		32.51		25.464		26.028
	32.92		39.72		24.93		30.98		63.99		65.46		28.33		25.41		26.74		32.54		25.476		26.148
	32.98		39.78		24.98		31		65.44		65.62		28.65		25.54		26.91		32.63		25.524		26.16
	33.21		40.15		25.03		31.16		66.31		66.2		28.79		25.56		26.98		33.02		25.656		26.244
	33.24		40.22		25.08		31.24		66.88		66.26		28.98		25.63		27.13		33.06		25.704		26.376
	33.42		40.29		25.09		31.4		67.32		66.72		28.99		25.73		27.31		33.18		25.74		26.4
	33.45		40.33		25.11		31.41		67.42		67.37		29.17		25.73		27.31		33.88		25.8		26.412
	33.54		40.44		25.11		31.46		67.89		67.43		29.18		25.98		27.41		34.01		25.824		26.616
	33.58		40.5		25.27		31.84		68.3		67.69		29.3		26.1		27.45		34.22		25.848		26.88
	33.65		40.63		25.31		31.97		69.05		68.16		29.38		26.15		27.47		34.34		26.136		26.904
	33.86		40.63		25.33		32.23		69.22		68.43		29.75		26.54		27.64		34.47		26.34		27.024
	33.94		40.94		25.52		32.29		69.33		68.87		29.82		26.69		27.71		34.68		26.46		27.156
	34.15		41.09		25.53		32.41		69.36		68.92		29.82		26.71		27.89		34.7		26.484		27.288
	34.26		41.25		25.55		32.9		69.54		68.93		29.91		26.75		27.9		34.94		26.508		27.948
	34.26		41.29		25.55		32.95		70.21		69.09		29.96		26.78		27.91		35		26.52		28.152
	34.26		41.42		25.56		33.16		70.52		69.23		29.98		26.89		28.05		35.06		26.544		28.164
	34.54		41.43		25.67		33.54		70.69		69.31		30.08		27.08		28.05		35.06		27.132		28.188
	34.64		41.9		25.73		33.7		70.95		69.7		30.2		27.18		28.3		35.09		27.216		28.392
	34.73		41.92		25.74		33.86		70.96		69.87		30.47		27.39		28.42		35.18		27.624		28.488
	34.79		41.95		25.89		33.92		71.01		70.31		30.53		27.41		28.57		35.26		27.648		28.572
	34.84		41.97		25.92		34.25		71.13		70.34		30.86		27.61		28.62		35.44		27.828		28.956
	34.88		42.06		26.04		34.53		71.2		70.56		30.95		27.79		28.67		35.49		28.14		29.1
	35		42.33		26.05		34.59		71.26		70.84		30.95		27.86		28.68		35.81		28.212		29.124
	35.07		42.34		26.05		34.9		71.69		70.98		31		27.91		28.79		36.01		28.344		29.124
	35.34		42.36		26.06		34.98		71.69		71.58		31.02		28.07		28.84		36.09		28.44		29.172
	35.44		42.43		26.17		35.55		72.06		72.18		31.19		28.59		28.85		36.1		28.476		29.184
	35.44		42.62		26.18		35.73		72.66		72.45		31.3		28.65		28.93		36.15		28.488		29.22
	35.45		42.67		26.21		35.81		72.96		72.46		31.52		28.71		29.16		36.24		28.752		29.4
	35.54		42.67		26.25		35.87		73.33		72.92		31.69		29.07		29.17		36.41		28.992		29.4
	35.68		42.78		26.27		35.92		73.41		73.1		31.89		29.08		29.2		36.62		29.1		29.412
	35.77		42.82		26.27		35.99		73.8		73.21		31.9		29.19		29.23		36.64		29.268		29.664
	35.81		42.84		26.41		36.09		73.86		73.67		31.93		29.36		29.38		36.65		29.424		29.664
	35.92		42.9		26.5		36.23		73.86		74.02		31.96		29.38		29.48		36.94		29.448		29.688
	35.96		42.94		26.5		36.39		73.87		74.33		32.02		29.41		29.48		36.99		29.58		29.844
	36.09		42.98		26.73		36.43		73.95		74.5		32.11		29.44		29.51		37.03		29.592		29.988
	36.22		43.04		26.92		36.59		74.07		74.52		32.42		29.54		29.57		37.19		29.712		30
	36.25		43.07		26.96		36.67		74.33		74.71		32.68		29.56		29.59		37.24		29.784		30
	36.35		43.09		26.99		36.71		74.44		74.8		32.91		29.59		29.7		37.5		29.82		30.756
	36.42		43.27		27.01		36.71		74.66		74.8		33.04		29.7		29.7		37.51		29.856		30.864
	36.42		43.44		27.03		36.72		74.78		74.94		33.09		29.74		29.8		37.68		29.904		30.936
	36.44		43.47		27.16		36.76		74.92		75.14		33.16		29.9		29.9		37.76		29.988		30.972
	36.79		43.56		27.18		36.89		74.92		75.15		33.17		29.98		29.91		38.4		29.988		31.02
	36.83		43.57		27.21		37.11		74.92		75.32		33.19		30.68		29.92		38.6		30.228		31.068
	36.97		43.62		27.26		37.18		75.13		75.38		33.31		30.69		29.92		38.66		30.396		31.104
	36.98		43.69		27.31		37.35		75.26		75.41		33.37		30.86		29.95		38.68		30.456		31.224
	36.99		43.73		27.33		37.56		75.5		75.56		33.46		30.95		29.99		38.76		30.528		31.416
	37.01		43.77		27.42		37.6		75.58		75.61		33.53		31.12		30.04		38.76		30.636		31.512
	37.05		43.82		27.45		37.77		75.81		75.61		33.61		31.14		30.07		38.79		30.672		31.572
	37.19		44.18		27.77		37.8		75.96		75.62		33.61		31.48		30.25		38.88		30.72		31.644
	37.24		44.24		27.8		37.92		76.1		75.77		33.64		31.5		30.26		38.96		30.732		31.656
	37.4		44.27		27.93		38.08		76.33		75.87		33.85		31.52		30.29		39		30.828		31.716
	37.42		44.43		27.96		38.13		76.53		75.89		33.9		31.53		30.31		39.06		30.912		31.716
	37.52		44.5		27.99		38.36		76.54		75.97		33.97		31.8		30.32		39.21		31.032		31.776
	37.62		44.51		28.02		38.37		76.55		76.06		33.99		31.88		30.42		39.27		31.068		31.968
	37.63		44.62		28.22		38.5		76.62		76.13		34.03		31.92		30.47		39.37		31.092		32.052
	37.68		44.63		28.26		38.61		76.91		76.15		34.11		31.94		30.49		39.43		31.104		32.064
	37.7		44.64		28.28		38.62		76.98		76.18		34.15		31.97		30.5		39.45		31.14		32.208
	37.76		44.64		28.33		38.74		77.04		76.32		34.18		32		30.52		39.54		31.308		32.376
	37.79		44.79		28.36		38.75		77.04		76.52		34.18		32.01		30.55		39.73		31.32		32.436
	37.86		44.87		28.42		38.76		77.08		76.91		34.25		32.09		30.7		39.83		31.344		32.472
	38		44.87		28.45		38.76		77.25		77.56		34.26		32.51		30.71		39.85		31.428		32.556
	38		45.13		28.46		38.88		77.27		77.61		34.3		32.54		30.74		39.88		31.428		32.58
	38.21		45.27		28.47		39.15		77.4		77.7		34.35		32.75		30.81		39.89		31.476		32.652
	38.29		45.45		28.5		39.44		77.46		77.92		34.43		32.86		30.92		40.21		31.584		32.784
	38.46		45.47		28.53		39.72		77.96		77.98		34.45		32.88		31.02		40.34		31.704		32.832
	38.47		46.09		28.58		40.24		78.02		78.16		34.49		32.95		31.03		40.47		31.752		32.832
	38.49		46.44		28.6		40.37		78.44		78.16		34.49		32.98		31.12		40.63		31.812		32.856
	38.53		46.51		28.61		40.54		78.72		78.22		34.59		33.3		31.21		40.66		31.872		33
	38.65		46.57		28.66		40.79		78.93		78.26		34.65		33.31		31.23		40.73		31.98		33.108
	38.65		46.64		28.67		41.03		79.26		78.31		34.76		33.35		31.36		40.75		32.028		33.168
	38.77		46.67		28.7		41.15		79.3		79.08		34.78		33.36		31.53		40.93		32.088		33.192
	38.83		46.72		28.84		41.31		79.42		79.27		34.81		33.36		31.54		40.97		32.1		33.312
	38.86		46.77		28.88		41.45		79.61		79.68		34.86		33.4		31.7		41.09		32.148		33.348
	38.86		46.9		28.95		41.53		79.63		80.03		34.92		33.57		31.82		41.31		32.352		33.456
	38.95		46.91		29.02		41.66		79.9		80.48		34.95		33.59		31.89		41.45		32.412		33.516
	39.05		47.15		29.02		41.79		79.91		80.72		35.12		33.61		31.97		41.53		32.724		33.6
	39.13		47.43		29.06		41.86		80.02		80.97		35.13		33.7		32.01		41.64		32.772		33.768
	39.19		47.49		29.07		41.88		80.02		81.02		35.13		33.81		32.03		41.65		33.048		33.804
	39.19		47.5		29.26		42.09		80.23		81.69		35.3		33.88		32.12		41.75		33.096		33.96
	39.22		47.59		29.3		42.29		80.37		81.89		35.33		34.22		32.13		41.75		33.144		34.152
	39.27		47.65		29.31		42.6		80.56		81.9		35.36		34.24		32.25		41.82		33.144		34.212
	39.34		47.9		29.38		42.67		80.65		82.17		35.39		34.54		32.27		42.21		33.192		34.452
	39.41		48.1		29.39		42.68		80.72		82.72		35.5		34.75		32.52		42.3		33.252		34.5
	39.41		48.12		29.4		42.79		80.75		82.82		35.55		34.75		32.54		42.38		33.348		34.62
	39.61		48.36		29.59		42.8		81.14		83.02		35.58		34.84		32.66		42.52		33.54		34.644
	39.64		48.44		29.66		42.98		81.7		83.03		35.6		35.02		32.83		42.63		33.696		34.692
	39.65		48.44		29.85		43.02		81.88		83.35		35.83		35.08		32.97		42.71		33.84		34.812
	39.77		48.53		29.9		43.36		81.99		83.7		35.89		35.16		33.05		42.81		33.864		34.968
	39.77		48.54		29.98		43.38		82.45		83.78		35.89		35.31		33.08		42.82		34.044		35.076
	39.78		48.57		30		43.46		82.45		83.81		35.9		35.32		33.12		42.83		34.116		35.34
	39.85		48.58		30.05		43.51		82.75		83.89		35.91		35.33		33.3		42.9		34.128		35.652
	39.87		48.66		30.09		43.61		83.06		83.94		35.92		35.36		33.47		43.14		34.176		35.652
	39.88		48.74		30.17		43.67		83.22		84.42		35.97		35.4		33.54		43.45		34.212		35.796
	39.91		48.74		30.22		43.73		83.23		84.57		36.01		35.59		33.62		43.53		34.224		35.88
	39.93		48.74		30.26		43.93		83.4		84.65		36.03		35.62		33.65		43.63		34.26		35.952
	39.96		48.88		30.29		43.94		83.62		84.98		36.07		35.75		33.66		43.72		34.308		36.144
	40.11		48.92		30.31		44.02		83.63		85.19		36.25		35.82		33.66		43.78		34.332		36.156
	40.13		48.96		30.38		44.35		83.65		85.19		36.25		35.83		33.66		43.79		34.488		36.156
	40.14		49.11		30.4		44.8		83.67		85.32		36.26		35.85		33.67		43.93		34.524		36.204
	40.26		49.24		30.45		44.84		84		85.82		36.34		35.99		33.71		43.96		34.656		36.264
	40.34		49.35		30.54		44.89		84.12		86.07		36.37		36.38		33.71		44.25		34.668		36.324
	40.34		49.37		30.62		45.05		84.72		86.16		36.43		36.58		33.75		44.42		34.824		36.432
	40.43		49.46		30.65		45.06		84.78		86.29		36.47		36.6		33.78		44.59		34.896		36.564
	40.47		49.49		30.77		45.17		84.78		86.58		36.48		36.94		33.87		44.68		34.98		36.576
	40.5		49.51		30.79		45.21		84.82		86.7		36.63		36.98		33.99		44.81		35.112		36.708
	40.55		49.51		30.91		45.32		84.88		86.86		36.7		36.98		34		44.93		35.16		36.756
	40.7		49.68		30.93		45.86		84.91		87.05		36.72		36.98		34.01		45.17		35.196		36.828
	40.77		49.69		30.98		45.89		84.91		87.32		36.9		37.04		34.03		45.18		35.256		36.972
	40.81		49.89		30.99		46.01		84.93		87.42		36.92		37.19		34.05		45.18		35.34		36.984
	40.94		49.98		31.14		46.07		85.39		87.44		36.97		37.23		34.06		45.21		35.424		37.032
	40.98		50.05		31.15		46.08		85.47		87.46		37.13		37.27		34.07		45.4		35.46		37.152
	41.1		50.06		31.18		46.17		85.78		87.52		37.16		37.41		34.14		45.41		35.532		37.236
	41.12		50.1		31.21		46.36		85.85		87.67		37.21		37.45		34.2		45.48		35.748		37.764
	41.22		50.19		31.24		46.45		85.87		87.79		37.21		37.62		34.22		45.79		36.06		38.148
	41.24		50.26		31.29		46.5		86.25		87.82		37.22		37.86		34.25		45.87		36.252		38.16
	41.37		50.28		31.3		46.58		86.48		87.89		37.3		37.88		34.28		45.93		36.48		38.46
	41.5		50.28		31.32		46.64		86.61		88.03		37.35		37.93		34.29		46		36.744		38.484
	41.5		50.3		31.32		46.88		86.77		88.08		37.35		37.96		34.4		46.13		36.912		38.652
	41.52		50.37		31.34		47.5		87.2		88.29		37.37		38.01		34.4		46.24		37.08		38.76
	41.53		50.41		31.43		48.42		87.96		88.36		37.46		38.05		34.41		46.38		37.5		38.94
	41.54		50.46		31.46		48.48		88.09		88.6		37.52		38.09		34.42		46.59		37.704		39.36
	41.75		50.51		31.51		48.51		88.16		88.61		37.53		38.38		34.53		46.87		37.908		39.396
	41.91		50.57		31.51		48.75		88.65		88.65		37.6		38.39		34.56		46.92		38.004		39.516
	42.23		50.62		31.63		48.89		88.7		88.73		37.7		38.41		34.62		47.06		38.052		39.708
	42.24		50.7		31.68		49.28		88.71		88.78		37.72		38.63		34.88		47.13		38.364		39.756
	42.28		50.74		31.73		50.61		88.75		89.03		37.72		38.8		34.93		47.17		38.4		39.84
	42.32		50.83		31.78		50.78		88.89		89.04		37.77		38.9		34.95		47.39		38.808		39.96
	42.42		50.88		31.8		51.14		88.9		89.2		37.85		38.91		35.01		47.39		38.964		40.14
	42.53		50.88		31.81		51.25		88.93		89.32		37.87		38.93		35.07		47.52		39.048		40.716
	42.58		51.13		31.88		51.25		88.94		89.43		37.87		38.96		35.21		47.64		39.372		40.824
	42.65		51.15		31.93		51.31		89.24		90.07		37.87		39.17		35.29		47.7		39.456		40.836
	42.79		51.3		31.99		51.44		89.38		90.78		37.9		39.23		35.42		48.02		39.768		41.568
	42.93		51.31		32.04		51.48		89.42		90.99		37.94		39.49		35.47		48.05		40.536		41.724
	42.96		51.31		32.08		51.53		89.5		91.4		37.96		39.5		35.47		48.27		40.68		41.748
	42.99		51.48		32.1		51.67		89.52		91.65		38.05		39.53		35.59		48.69		41.496		41.772
	43.01		51.68		32.11		51.78		89.65		91.88		38.19		39.58		35.6		48.86		41.496		41.916
	43.08		52.05		32.22		52.16		89.65		91.97		38.25		39.63		35.6		48.89		41.724		41.988
	43.13		52.08		32.24		52.39		90.6		92.18		38.32		39.76		35.69		48.93		42.036		42.084
	43.16		52.11		32.28		52.88		90.61		92.24		38.39		39.9		35.72		48.95		42.048		42.576
	43.23		52.33		32.45		52.95		90.61		92.54		38.39		40.14		35.74		49.07		42.18		42.696
	43.27		52.34		32.47		53.02		90.67		92.59		38.53		40.32		35.75		49.24		42.204		43.236
	43.3		52.48		32.49		53.51		90.69		92.7		38.6		40.39		35.8		49.45		42.456		43.404
	43.41		52.64		32.5		53.72		90.93		93.02		38.62		40.44		35.9		49.73		42.804		43.416
	43.47		52.94		32.64		54.21		91.69		93.13		38.64		40.73		35.95		50.04		43.044		43.524
	43.47		53.09		32.72		54.61		91.83		93.34		38.7		40.76		36.23		50.09		43.38		43.896
	43.52		53.15		32.8		54.76		91.83		93.56		38.71		40.77		36.31		50.23		43.524		44.304
	43.59		53.38		32.86		55.19		91.98		93.79		38.75		40.78		36.42		50.52		43.548		44.568
	43.66		53.58		33.04		55.26		92.08		94		38.75		40.9		36.66		50.58		43.572		44.784
	43.73		53.68		33.18		55.35		92.1		94.47		38.81		40.94		36.69		50.63		44.568		44.832
	43.9		53.71		33.2		55.42		92.12		94.53		38.83		40.94		36.87		50.69		44.7		45.216
	43.91		53.84		33.28		55.56		92.67		94.57		38.84		41		36.94		50.79		45.468		45.984
	43.93		53.85		33.3		55.91		93.08		94.69		38.94		41.1		36.94		50.81		45.48		46.224
	43.94		53.96		33.44		55.95		93.12		94.99		39.01		41.29		37.03		50.83		46.524		46.524
	43.95		54.08		33.46		56.04		93.12		95.24		39.03		41.35		37.08		50.85		46.704		46.62
	44.02		54.24		33.61		56.41		93.57		95.28		39.07		41.44		37.14		50.99		47.04		46.824
	44.05		54.34		33.62		56.42		94.08		95.35		39.1		41.49		37.14		51.09		47.532		47.196
	44.14		54.59		33.69		57.39		94.22		95.45		39.14		41.57		37.15		51.2		47.676		47.928
	44.21		54.78		33.76		58.23		94.79		95.69		39.25		41.58		37.15		51.38		48.048		48.18
	44.24		54.8		33.78		58.46		94.86		95.84		39.31		41.77		37.23		51.47		48.324		48.396
	44.25		54.8		33.78		58.58		94.9		96.42		39.5		41.97		37.26		51.51		48.504		49.128
	44.46		54.83		33.94		58.74		94.95		96.49		39.53		42.06		37.39		51.72		48.552		52.284
	44.52		54.87		34.11		58.91		94.96		96.53		39.56		42.08		37.47		51.81		50.496		52.932
	44.61		54.96		34.17		59.88		95.03		96.89		39.57		42.21		37.47		52.15		50.76		53.784
	44.61		55		34.29		60.26		95.21		96.89		39.59		42.21		37.52		52.18		57.744		54.9
	44.79		55.12		34.32		61.78		95.27		97.06		39.62		42.21		37.64		52.23		57.792		59.508
	44.81		55.14		34.45		62.3		95.4		97.67		39.65		42.31		37.66		52.39		61.572		60.372
	44.95		55.21		34.46		62.56		95.41		97.96		39.75		42.37		37.68		52.41		94.392		62.94
	44.98		55.31		34.47		63.33		95.48		98.2		39.79		42.37		37.71		52.49
	45.04		55.56		34.55		63.38		95.79		98.31		39.82		42.49		37.81		52.77
	45.04		55.57		34.63		63.75		95.87		98.81		39.87		42.55		37.93		52.77
	45.05		55.66		34.63		63.9		95.95		98.86		39.88		42.55		37.93		53
	45.06		55.73		34.66		64.01		96.03		98.88		40.03		42.56		38.04		53.03
	45.16		55.8		34.67		64.05		96.38		98.92		40.13		42.59		38.06		53.14
	45.28		55.81		34.71		64.12		96.38		99.1		40.25		42.6		38.19		53.17
	45.35		56.01		34.71		64.44		96.41		99.28		40.27		42.67		38.28		53.2
	45.63		56.11		34.73		64.65		96.42		99.3		40.27		43		38.37		53.52
	45.71		56.17		34.83		64.84		96.91		99.32		40.36		43.01		38.38		53.68
	45.75		56.28		35.05		64.87		97.08		99.87		40.38		43.01		38.42		53.76
	45.8		56.46		35.09		65.12		97.29		100.19		40.48		43.26		38.46		53.82
	45.8		56.57		35.29		65.58		97.43		100.55		40.52		43.42		38.47		53.96
	45.84		56.57		35.31		65.76		97.54		100.84		40.61		43.56		38.53		54.05
	45.86		56.66		35.36		65.91		97.67		100.91		40.77		43.56		38.54		54.08
	45.87		56.94		35.49		65.91		97.68		101.08		40.8		43.74		38.59		54.66
	46.04		57.09		35.5		65.93		97.81		101.23		40.81		43.9		38.63		54.94
	46.07		57.1		35.58		66.02		98.23		101.23		41.08		43.92		38.76		54.97
	46.21		57.19		35.73		66.16		98.74		101.27		41.13		44.05		38.93		54.98
	46.22		57.23		35.73		66.17		98.77		101.27		41.15		44.28		38.99		55.38
	46.25		57.54		35.76		66.18		98.97		101.48		41.17		44.39		38.99		56.04
	46.3		57.62		35.89		66.45		98.99		101.49		41.27		44.5		39.06		56.14
	46.36		57.69		35.93		66.53		99.03		101.51		41.3		44.66		39.3		56.15
	46.51		57.72		35.96		66.53		99.31		101.88		41.31		44.74		39.3		56.21
	46.59		58.14		35.96		67.21		99.49		102.03		41.43		44.78		39.32		56.31
	46.67		58.47		36		67.63		99.51		102.05		41.44		44.95		39.34		56.52
	46.72		58.62		36.02		68.02		99.55		102.1		41.49		45		39.34		56.73
	46.72		58.62		36.13		68.14		99.56		102.52		41.53		45.12		39.42		56.74
	46.95		58.67		36.15		68.14		100.13		103.11		41.63		45.29		39.48		56.76
	46.99		58.7		36.34		68.17		100.64		103.17		41.64		45.41		39.7		56.96
	47.13		58.71		36.35		68.77		100.69		103.35		41.67		45.43		39.72		56.97
	47.16		58.8		36.44		68.87		100.7		103.51		41.7		45.46		39.77		57.27
	47.19		58.94		36.53		69.97		100.93		104.54		41.7		45.62		39.89		57.65
	47.23		59.01		36.6		69.99		100.95		104.7		41.7		45.71		40.01		57.73
	47.24		59.22		36.62		70.03		101.35		104.78		41.73		46		40.01		57.82
	47.28		59.31		36.68		70.46		101.38		104.95		41.81		46.02		40.08		57.88
	47.28		59.35		36.78		71.04		101.45		105.12		41.81		46.07		40.08		57.95
	47.32		59.52		36.78		71.29		101.49		105.3		41.83		46.09		40.12		58.31
	47.6		59.55		36.79		71.48		101.85		105.52		41.85		46.09		40.48		58.45
	47.67		59.63		36.81		71.67		102		105.75		42.02		46.12		40.52		58.56
	47.77		59.71		36.82		71.94		102.01		105.87		42.06		46.14		40.59		58.81
	47.89		59.75		36.9		71.95		102.19		105.97		42.23		46.44		40.69		58.81
	47.94		59.81		37.01		72.41		102.32		106		42.24		46.46		40.73		59.03
	48.06		59.86		37.02		72.7		102.32		106.43		42.26		46.46		40.84		59.19
	48.14		60.09		37.07		72.92		102.36		107.24		42.28		46.49		41.06		59.52
	48.33		60.23		37.13		73.03		102.63		107.49		42.32		46.62		41.14		59.59
	48.36		60.64		37.14		73.17		102.89		107.5		42.37		46.66		41.14		59.84
	48.39		60.87		37.17		73.34		103.02		107.72		42.49		46.69		41.15		60.77
	48.39		61		37.3		73.49		103.08		107.77		42.51		47.16		41.23		61.25
	48.4		61.16		37.45		73.53		103.34		107.94		42.55		47.27		41.23		61.37
	48.4		61.48		37.49		73.98		104.14		107.94		42.78		47.31		41.3		61.75
	48.51		61.48		37.49		74.13		104.65		108.15		42.8		47.47		41.34		61.81
	48.55		61.54		37.53		74.37		104.77		108.83		42.89		47.47		41.38		61.84
	48.71		61.72		37.57		74.57		105.1		108.86		42.93		47.47		41.42		62.09
	48.8		61.84		37.6		74.68		105.31		108.9		43.01		47.9		41.42		62.22
	48.95		61.85		37.72		75.11		105.4		109.05		43.04		47.91		41.46		62.46
	49.16		62.07		37.86		76.6		105.44		109.3		43.22		47.98		41.49		62.82
	49.21		62.33		37.87		76.73		105.53		109.87		43.3		48.15		41.5		63.14
	49.32		62.39		37.87		77.07		105.57		110.02		43.36		48.22		41.67		63.22
	49.5		62.54		37.88		78.46		105.62		110.33		43.39		48.28		41.68		63.4
	49.78		62.71		37.95		78.67		105.75		110.72		43.51		48.31		41.73		63.51
	49.79		62.87		37.98		78.81		105.96		110.99		43.56		48.36		41.77		64.14
	49.92		63.15		38		79.09		106.38		111.08		43.79		48.45		41.84		64.26
	49.98		63.17		38.12		79.1		106.57		111.27		43.85		48.47		41.86		64.33
	50		63.39		38.23		79.6		106.7		111.5		43.9		48.59		42.53		64.72
	50.03		63.41		38.25		79.66		106.85		111.64		43.91		48.68		42.66		64.77
	50.25		63.42		38.39		80		107.41		111.76		43.95		48.9		42.74		64.78
	50.26		63.58		38.5		80.31		107.67		111.78		44		49.03		42.78		64.84
	50.32		63.59		38.62		80.65		107.75		111.82		44.02		49.05		43.12		65
	50.43		63.59		38.65		80.68		108.02		111.99		44.13		49.05		43.26		65.12
	50.43		63.66		38.68		80.87		108.07		112.06		44.24		49.06		43.27		65.41
	50.63		63.67		38.68		80.89		108.4		112.08		44.3		49.16		43.51		65.63
	50.65		63.88		38.86		81.14		108.72		112.19		44.34		49.27		43.54		65.7
	50.67		63.93		38.97		81.38		108.81		112.26		44.51		49.27		43.6		65.84
	50.92		63.97		39.01		81.38		109.03		112.31		44.61		49.45		43.69		66.07
	51.04		64.02		39.2		81.57		109.05		112.4		44.61		49.75		43.77		66.31
	51.06		64.23		39.29		81.99		109.05		112.62		44.62		49.85		43.77		66.32
	51.12		64.56		39.3		82.05		109.27		112.65		44.85		49.95		43.83		66.4
	51.44		64.88		39.32		82.44		109.49		112.83		44.87		50.02		43.9		66.48
	51.54		64.92		39.4		83.14		109.57		113.14		44.89		50.12		43.93		66.7
	51.68		65.13		39.41		83.33		109.79		113.43		45.09		50.26		43.99		66.93
	51.75		65.29		39.49		83.47		110.6		113.43		45.55		50.4		44.07		66.95
	51.93		65.31		39.6		83.76		110.69		113.6		45.82		50.73		44.08		67.63
	52.24		65.4		39.61		84.36		110.84		113.6		45.98		50.81		44.1		67.75
	52.45		65.48		39.66		84.57		111.09		113.73		46.04		50.93		44.12		68.02
	52.53		65.73		39.68		84.87		111.26		113.9		46.21		51.19		44.14		68.38
	52.64		65.89		39.77		85.32		111.44		114.03		46.31		51.54		44.15		68.7
	52.9		65.99		39.82		85.45		111.47		114.17		46.32		51.8		44.15		69.23
	52.92		66.02		39.82		85.57		111.49		114.3		46.36		51.97		44.4		69.23
	52.94		66.13		39.84		86.17		111.49		114.53		46.41		52.01		44.51		69.36
	52.95		66.68		39.84		86.44		111.51		115.08		46.55		52.29		44.52		69.73
	52.95		66.68		39.85		86.47		113.09		115.19		46.66		52.34		44.73		69.8
	53.22		66.9		39.91		86.79		113.11		115.28		46.67		52.35		44.83		69.85
	53.23		67.17		39.97		86.91		113.16		115.7		46.67		52.43		44.87		69.94
	53.32		67.34		40.18		86.95		113.77		115.92		46.7		52.45		45		70.03
	53.36		67.43		40.22		87.47		113.82		115.94		46.79		52.95		45.23		70.33
	53.38		67.45		40.29		87.9		113.83		116		46.87		52.95		45.31		70.45
	53.41		67.56		40.29		88.09		113.9		116.34		47.07		52.99		45.49		70.71
	53.54		67.64		40.48		88.64		114.12		116.42		47.25		53.06		45.51		70.91
	53.63		67.99		40.54		88.84		114.14		116.43		47.27		53.13		45.69		70.93
	54.14		68.83		40.54		88.89		114.23		116.47		47.6		53.2		45.82		71.74
	54.25		68.96		40.68		89.21		114.47		116.58		47.69		53.33		45.85		72.02
	54.28		68.97		40.83		89.27		114.51		116.59		47.79		53.4		45.9		72.25
	54.46		69.04		40.88		89.99		114.95		116.92		47.8		53.57		45.9		72.4
	54.48		69.21		40.98		90.67		114.96		117.02		47.84		53.88		46.09		72.65
	54.53		69.76		41.03		91.35		115.02		117.25		47.84		53.94		46.14		72.73
	54.93		69.8		41.14		91.62		115.27		117.46		47.87		54.06		46.23		72.84
	54.95		70.04		41.24		92.05		115.5		117.8		47.91		54.23		46.39		73.28
	55.31		70.07		41.8		92.55		115.83		118.01		48		54.27		46.39		73.41
	55.47		70.22		41.81		93.07		115.93		118.75		48.02		54.32		46.41		73.54
	55.47		70.34		41.85		93.15		115.96		118.83		48.13		54.41		46.43		73.67
	55.48		70.42		41.86		93.27		115.98		119.34		48.46		54.52		46.47		73.77
	55.57		70.76		41.92		94.36		116.04		119.94		48.57		54.71		46.59		74.2
	55.78		70.81		41.96		95.12		116.31		120.21		48.73		54.71		46.71		74.23
	55.84		70.84		42.07		95.48		116.41		120.32		48.87		55.51		46.77		75.04
	55.9		70.98		42.21		96		116.42		120.43		48.94		55.59		46.78		75.18
	55.91		71.46		42.29		96.02		116.71		120.65		49		55.73		46.9		75.26
	55.92		71.74		42.37		96.04		116.72		120.94		49.28		55.85		46.91		75.67
	55.98		71.78		42.47		96.84		117.1		121.08		49.44		55.9		46.96		75.79
	56.06		71.88		42.49		97.73		117.68		121.22		49.76		56.16		47.02		76.19
	56.29		71.97		42.51		98		118.07		121.28		49.97		56.32		47.07		76.42
	56.42		72.48		42.67		98.03		118.64		121.32		50.2		56.79		47.25		76.48
	56.42		72.69		42.69		98.15		119		121.37		50.22		57.13		47.6		77.27
	56.51		72.71		42.73		98.53		119.03		121.86		50.25		57.26		47.71		77.29
	56.65		72.86		42.8		98.74		119.81		122.01		50.41		57.53		47.81		77.64
	56.73		72.95		43		99		119.85		122.05		50.61		57.68		47.87		78.01
	56.78		73.19		43.04		99.41		119.85		122.86		50.63		57.83		48.01		78.1
	56.78		73.39		43.13		100.13		120.02		122.99		50.77		57.88		48.13		78.27
	56.81		73.82		43.18		100.16		120.46		123		50.91		58.03		48.31		78.62
	56.89		74.02		43.35		100.18		120.58		123.51		51.05		58.12		48.35		78.98
	58.02		74.17		43.38		100.92		120.68		123.6		51.23		58.61		48.55		79.14
	58.14		74.77		43.45		101.04		121.09		123.74		51.54		58.64		48.64		80
	58.25		75.06		43.65		101.06		121.5		124.02		51.88		58.68		48.72		80.88
	58.49		75.43		43.66		101.18		121.57		124.53		51.91		58.93		48.82		82.12
	58.78		75.67		43.77		101.93		121.9		124.63		52.05		58.95		48.95		82.2
	58.83		75.84		43.86		102.23		122.23		124.76		52.33		59.27		48.99		82.44
	59.07		76		43.96		102.5		122.33		124.94		52.55		59.33		49.41		82.61
	59.09		76.29		43.98		102.6		122.36		125.18		52.57		59.48		49.41		82.7
	59.17		76.29		43.98		102.86		122.53		125.29		52.89		59.6		49.76		82.87
	59.78		77.02		44.02		102.89		122.76		125.4		53.01		59.67		50.41		83.92
	59.83		77.21		44.64		103.21		122.84		125.48		53.06		59.85		50.51		83.99
	59.88		77.31		44.67		103.93		123.24		126.36		53.19		60		50.68		84.02
	59.94		77.36		45.05		104.73		124.07		126.57		53.45		60.35		50.74		84.9
	60.17		77.76		45.16		105.55		125.04		126.95		53.53		60.39		51.53		85.12
	60.28		77.84		45.23		107.73		125.38		127.06		53.69		60.59		51.84		85.66
	60.3		77.95		45.39		108.33		125.76		127.29		53.71		60.61		51.97		85.67
	60.32		78.13		45.5		109.46		125.93		127.81		53.82		60.89		51.98		87.18
	60.76		78.25		45.92		110.56		126.18		127.88		53.89		60.95		52.39		88.19
	60.81		78.28		46		111.1		127.4		127.97		54.2		61.13		52.66		88.46
	62.32		78.3		46.15		112.77		127.68		128.12		55.05		61.66		52.79		88.64
	62.35		78.62		46.18		112.91		127.71		128.75		55.43		62.12		52.98		89.11
	62.88		79.22		46.19		113.24		128.02		129.69		56.09		62.65		53.06		89.46
	63.09		79.53		46.19		113.55		128.39		130.1		56.3		62.9		53.17		89.66
	63.72		80.66		46.42		114.04		129.03		130.19		56.52		63.32		53.27		89.73
	63.77		80.66		46.54		114.2		129.21		130.69		56.59		63.33		53.28		89.99
	63.97		80.7		46.57		114.72		130.06		130.98		57		63.55		53.52		90.03
	64.12		82.03		46.68		115.45		130.27		131.56		57.69		63.99		53.74		92.41
	64.38		82.23		46.81		115.61		130.5		131.78		58.06		64.4		53.88		93.17
	64.92		82.45		46.82		116.85		130.64		133.38		58.13		64.45		54.17		93.6
	64.99		82.51		46.93		118.8		131.24		134.28		59.16		64.68		54.66		93.97
	65.36		82.65		47.13		119.07		131.6		134.5		59.68		65.29		54.83		94.43
	66.92		82.84		47.2		119.22		132.14		135.1		59.98		65.53		55.24		94.85
	67.13		83.07		47.36		119.41		132.25		135.39		60.39		66.08		55.48		95.06
	67.63		83.8		47.37		119.83		132.76		136.52		60.6		66.86		55.57		95.46
	67.68		83.89		47.69		121.5		133.53		136.54		60.93		66.96		55.59		95.67
	69.47		84.2		48.03		121.87		133.68		136.88		61.57		67.69		55.61		96.05
	70.15		84.95		48.25		122.62		134.23		137.16		62.44		67.95		56.03		96.2
	70.28		85.66		48.29		123.51		135.36		137.17		62.68		68.16		56.36		96.52
	70.4		85.73		48.95		124.08		135.73		139.2		63.22		68.17		56.45		96.83
	70.48		87.07		48.98		126.91		136.99		140.34		63.47		69.27		57.64		97.28
	70.53		88.11		49.09		129.89		137.1		140.77		63.75		69.44		57.81		99.1
	70.69		88.4		49.5		129.95		138.04		141.79		67.03		69.65		57.88		101.36
	71.45		90.97		49.69		130.84		138.14		141.93		67.3		69.77		58.83		102.75
	72.14		91.66		49.74		131.08		139.13		142.13		67.8		69.81		58.99		103.27
	72.16		92.69		49.82		132.26		141.09		142.21		68.02		70.14		59.15		104.03
	72.35		94.97		50.36		132.57		141.36		142.88		68.26		70.36		59.46		106.82
	72.55		95.26		50.57		133.31		142.69		143.26		68.31		70.82		59.63		106.87
	72.91		96.29		51.01		133.62		143.47		143.97		68.92		70.95		60.08		107.42
	72.93		96.84		51.9		134.12		144.78		144.26		69.68		71.85		60.16		107.53
	73.69		100.01		52.41		134.42		144.93		144.28		70.3		72.5		60.71		109.45
	74.86		103.35		52.59		134.86		146.96		144.78		70.59		72.57		60.72		111.21
	75.38		104.39		52.94		135.85		147.92		145.33		70.59		73.15		61.41		112.49
	75.58		105.83		53.28		136.16		147.99		146.48		71.45		73.19		62.68		113.66
	75.82		108.05		53.73		139.27		148.87		148.64		71.99		73.31		64.73		118.87
	77.14		108.31		53.91		142.26		151.4		149.06		73.31		73.63		65.15		119.59
	77.91		108.77		54.89		143.7		151.84		149.41		75.82		74.72		65.27		119.85
	78.21		108.84		55.12		150.8		159.07		150.58		78.49		75.52		65.76		125.92
	79.23		109.06		55.3		152.25		159.21		150.78		79.92		76.16		65.85		127.06
	80.94		109.62		55.81		152.7		160.86		152.73		79.98		76.82		66.09		130.03
	81.53		110.32		56.05		155.39		166.76		153.14		81.33		78.01		67.85		131.97
	81.94		112.46		56.37		159.53		169.76		153.79		81.66		78.17		68.55		135.5
	82.4		113.04		56.83		162.4		174.34		158.38		84.53		85.27		68.89		138.01
	83.05		114.22		57.79		164.31		174.77		158.93		90.51		86.42		69.82		140.79
	83.25		114.26		58.35		165.52		176.52		160.85		95.22		87.65		71.67		144.77
	83.41		126.19		60.09		169.64		180.66		169.52		103.95		89.64		72.76		149.4
	84.11		128.84		64.2		170.51		183.01		170.65		104.98		93.04		75.33		153.47
	89.99		135.15		65.72		180.96		191.95		175.63		105.28		95.26		78.98		155.85
	90.57		140.07		67.44		185.55		195.93		184.33		110.63		97.09		87.38		156.88
	112.39		145.45		76.73		186.27		197.67		190.91		112.34		104.98		107.76		172.65

## Sheet: Fig2B
	cln3 mCherry						whi5 mCherry						CLN3-1 mCherry
	3YCp-GFP			cln3 vs whi5			3YCp-GFP			whi5 vs CLN3-1			3YCp-GFP
	Vb	copy #		Bootstrap			Vb	copy #		Bootstrap			Vb	copy #
median	99.29	2.42922		Mann-Whitney U test			54.375	2.50288		Mann-Whitney U test			53.79	2.57707
up (0.975)	160.556	7.92764		count	100		146.718	7.5575		count	100		130.757	10.7173
low (0.025)	57.1675	0.530296		median m1	0.0222083		27.239	0.833709		median m1	3.19381		28.336	0.13979
N	500	500		rank sum	5991		500	500		rank sum	9230		500	500
Last ref	B520	C520		U m1	9059		H520	I520		U m1	5820		N520	O520
				median m2	3.08759					median m2	3.74383
OLS	m	c		rank sum	14109		m	c		rank sum	10870		m	c
y=mx+c	-0.0959452	102.213		U m2	941		2.96753	55.3727		U m2	4180		3.64317	48.4479
				U min	941					U min	4180
Spearman	Rho	-0.0236584		mean	5000		Rho	0.174162		mean	5000		Rho	0.383198
	ts	-0.528106		std dev	409.268		ts	3.94691		std dev	409.268		ts	9.25812
	p value	0.597661		z-score	9.91772		p value	9.05561e-05		z-score	2.00358		p value	0
				p value	0					p value	0.0451152
	Vb=Budding volume						Vb=Budding volume						Vb=Budding volume
	Vb	copy #	mean V	CL(0.05)	copy #		Vb	copy #	mean V	CL(0.05)	copy #		Vb	copy #	mean V	CL(0.05)	copy #
	89.54	0.0684848	102.563	7.3533	0.657718		70	0.235355	53.078	5.45557	0.998384		43.14	0.0205903	47.7592	4.37529	0.301869
	113.93	0.0727482					56.77	0.524253					48.6	0.0540661
	124.02	0.0858837					36.22	0.549895					46.2	0.0624036
	70.98	0.253855					36.42	0.588409					50.23	0.0627885
	162.89	0.29508					58.82	0.615793					48.86	0.0637038
	117.8	0.357785					68.34	0.640629					27.22	0.0650708
	113.6	0.392897					35.13	0.689449					39.06	0.0655716
	86.86	0.439854					30.93	0.716119					36.76	0.0892296
	94.99	0.485232					49.38	0.721833					32.02	0.0971354
	109.25	0.498893					53.65	0.748884					52.35	0.106166
	147.51	0.512253					49.09	0.794188					40.1	0.109936
	91.19	0.528065					34.96	0.832615					40.93	0.138608
	73.67	0.532314					84.04	0.834698					45.48	0.14086
	106.8	0.552264					45.81	0.838961					32.51	0.148592
	126.9	0.558028					29.58	0.841334					42.9	0.149733
	87.82	0.562267					40.67	0.881053					40.45	0.176472
	117.07	0.613683					26.79	0.924213					29.75	0.196595
	108.95	0.640191					78.69	0.925621					40.63	0.198703
	109.96	0.647073					34.83	0.927796					39.88	0.224214
	80.98	0.650116					101.74	0.940124					51.47	0.224245
	125.18	0.65715					39.55	0.949326					46.32	0.240007
	148.64	0.660103					45.11	0.953594					58.28	0.241751
	67.74	0.666102					36.65	0.966595					57.27	0.251981
	119.6	0.67223					45.28	0.985594					73.67	0.252116
	118.21	0.679496					71.07	1.03552					40.97	0.279878
	149.59	0.687894					58.14	1.04365					70.03	0.291839
	94.6	0.688194					103.2	1.07411					48.69	0.328397
	93.34	0.697469					61.59	1.07787					35.58	0.330905
	81.02	0.719158					96.08	1.11338					73.28	0.338256
	128.12	0.724313					57.61	1.1282					70.93	0.340337
	78.98	0.745673					84.52	1.13311					42.63	0.342329
	70.67	0.752401					39.53	1.15584					56.37	0.354377
	117.73	0.778379					42.64	1.1599					38.76	0.381059
	124.02	0.789296					91.52	1.16306					101.82	0.383077
	136.88	0.794716					34.75	1.17475					55.7	0.388997
	48.42	0.807232					32.6	1.19588					40.47	0.407604
	96.48	0.821957					32.54	1.19759					56.04	0.445123
	92.24	0.846744					44.4	1.20636					32.3	0.446144
	75.83	0.84736					47.64	1.21403					36.01	0.484331
	120.4	0.868766					69.4	1.21443					65.63	0.50619
	68.93	0.875056					54.35	1.21508					33.55	0.507745
	75.41	0.876888					52.75	1.27851					30.52	0.520257
	62.36	0.911713					57.65	1.27936					23.7	0.548475
	92.65	0.911977					38.97	1.29818					40.66	0.549379
	109.05	0.918154					40.05	1.30775					49.73	0.555903
	72.36	0.936745					33.65	1.31491					69.8	0.565533
	60.97	0.938155					45.09	1.32099					50.87	0.584302
	105.97	0.945951					57.64	1.32604					39.54	0.592791
	110.11	0.956596					46.67	1.33097					89.11	0.608159
	147.93	0.963059					71.4	1.33339					31.19	0.631544
	57.66	0.965669	102.357	8.35255	1.15214		84.7	1.34537	57.237	7.80552	1.5276		65.84	0.646459	51.3036	5.38726	0.9964
	119.65	0.970129					54.4	1.37372					50.52	0.685445
	87.42	0.980453					56.07	1.37823					56	0.690211
	116.43	0.981389					71.31	1.38804					78.38	0.720633
	129.01	0.982043					48.2	1.38821					153.47	0.724274
	58.78	0.98988					34.62	1.38882					58.45	0.725353
	48.91	0.990927					118.73	1.38886					57.22	0.733935
	94.22	1.00381					36.28	1.39773					60.92	0.737355
	125.42	1.00845					58.8	1.40418					72.25	0.744071
	105.87	1.01119					53.51	1.40779					49.07	0.749483
	86.29	1.01178					58.48	1.40959					35.26	0.757463
	103.11	1.02411					69.46	1.41374					31.36	0.775698
	147.28	1.03157					53	1.43511					64.26	0.781331
	148.93	1.03904					90.96	1.44251					50.08	0.804463
	121.86	1.05738					46.74	1.4679					53.52	0.836759
	157.95	1.05932					96.2	1.47617					38.88	0.842205
	82.72	1.06085					48.5	1.47732					51.05	0.905573
	104.54	1.09374					70.45	1.49201					43.7	0.94163
	88.1	1.09632					47.74	1.50612					33.18	0.944152
	73.1	1.09934					48.43	1.51077					34.68	0.972137
	95.28	1.10588					30.28	1.51252					38.76	0.978479
	44.31	1.12593					23.36	1.5135					55.45	0.987121
	84.65	1.13256					59.84	1.51746					49.24	1.00336
	85.19	1.14881					104.13	1.52404					53.82	1.04069
	62.83	1.15905					38.95	1.5262					43.21	1.07126
	123.41	1.16088					30.04	1.53083					41.6	1.0814
	89.56	1.16344					35	1.53621					75.26	1.08598
	160.29	1.17145					65.53	1.54814					42.4	1.09104
	74.71	1.17165					65.01	1.55697					57.95	1.0981
	97.96	1.17874					34.25	1.55986					34.47	1.10084
	107.49	1.18205					60.14	1.56233					56.07	1.10655
	149.29	1.20485					51.73	1.57098					72.84	1.10892
	175.63	1.2185					156.34	1.57702					27	1.11043
	111.08	1.21992					50.43	1.59399					28.45	1.12733
	75.61	1.24854					33.77	1.5974					70.91	1.12867
	107.5	1.25748					34.47	1.60083					52.69	1.13072
	70.84	1.2584					53.97	1.60119					54.05	1.16735
	142.34	1.25915					50.74	1.60338					43.93	1.17226
	111.99	1.26638					136.4	1.61513					51.51	1.17435
	104.44	1.26942					53.25	1.6285					62.22	1.17612
	110.15	1.27454					29.73	1.63084					31.88	1.18357
	95.24	1.28543					39.51	1.6327					46.31	1.19979
	72.18	1.31335					36.17	1.64935					37.24	1.20395
	90.55	1.31792					26.69	1.65279					41.49	1.2103
	142.88	1.3308					105.04	1.65862					47.61	1.21643
	101.44	1.33352					34.95	1.66039					34.07	1.21895
	69.55	1.33612					37.5	1.67378					47.7	1.22432
	118.83	1.34312					54.1	1.67846					50.99	1.22656
	109.3	1.34735					41.65	1.68585					35.81	1.23686
	76.06	1.36453					42.3	1.68875					42.16	1.23963
	77.7	1.36555	100.976	7.91718	1.51467		29.24	1.6993	61.3368	8.14496	1.84231		35.06	1.24218	53.4958	5.81024	1.42169
	60.33	1.37047					46.33	1.71335					29.76	1.25772
	87.44	1.37321					65.75	1.71463					26.46	1.25785
	81.9	1.38437					118.2	1.72248					42.21	1.27284
	81.24	1.38948					52.15	1.7313					72.69	1.27346
	149.25	1.39138					48.83	1.75724					50.09	1.27677
	53.04	1.40242					64.4	1.76037					35.44	1.2844
	96.72	1.42302					61.42	1.76452					33.02	1.31194
	56.8	1.43251					54.29	1.7658					40.75	1.31263
	84.22	1.43376					42.95	1.76627					42.14	1.32689
	57.57	1.43702					41.18	1.77084					36.53	1.34104
	105.52	1.43794					51.27	1.77242					57.73	1.34173
	108.15	1.43839					50.47	1.78245					30.64	1.34287
	137.16	1.44274					80.13	1.78573					48.27	1.34749
	111.05	1.45181					67.8	1.79007					63.4	1.35898
	90.78	1.46197					51.13	1.7982					66.4	1.37718
	137.17	1.46445					42.34	1.8047					50.55	1.3853
	78.16	1.46527					80.16	1.81357					43.53	1.38796
	170.04	1.46534					39.6	1.82182					30.6	1.39288
	95.2	1.46686					28.21	1.82659					69.92	1.39717
	115.19	1.47023					54.84	1.83007					47.99	1.40815
	114.3	1.47346					51.97	1.83369					62.09	1.41152
	75.38	1.4762					41.96	1.83729					78.62	1.41584
	139.4	1.48103					58.72	1.84031					64.84	1.42127
	93.56	1.49443					34.93	1.8427					59.19	1.42369
	48.17	1.51032					68.61	1.84727					53	1.42567
	101.27	1.51056					49.54	1.85721					43.45	1.42612
	116.34	1.52102					33.84	1.85784					33.06	1.42793
	134.5	1.53293					70.61	1.85926					46.64	1.42847
	86.07	1.54099					54.94	1.86316					84.9	1.43616
	82.17	1.5485					113.29	1.86512					46.24	1.45496
	136.52	1.55705					67.58	1.87474					37.03	1.46578
	122.55	1.56357					54.99	1.88395					95.23	1.47166
	78.16	1.5659					57.13	1.88432					26.68	1.47675
	123	1.58648					29.1	1.88716					48.02	1.47906
	59.63	1.58721					149.64	1.89271					50.58	1.48516
	104.7	1.5897					27.05	1.89485					70.71	1.49762
	151.88	1.59002					76.66	1.89588					70.45	1.49767
	80.74	1.59429					47.82	1.89602					53.17	1.50414
	144.78	1.59483					50.58	1.90526					80	1.51703
	121.22	1.61038					47.57	1.92299					138.01	1.5235
	96.42	1.61942					79.23	1.92755					61.25	1.52408
	130.98	1.62478					150.84	1.92788					66.48	1.53077
	103.51	1.63543					77.95	1.93578					41.65	1.53507
	63.63	1.64797					43.49	1.93598					55.39	1.54898
	110.24	1.6482					65.8	1.93751					30.11	1.55259
	83.35	1.64921					78.96	1.94899					45.15	1.55824
	107.83	1.65007					145.93	1.95428					30.86	1.57
	98.9	1.67884					33.48	1.95571					85.67	1.58466
	104.95	1.68232					33.94	1.95849					63.14	1.59282
	186.58	1.69467	109.315	7.77242	1.88284		31.09	1.96074	58.8856	7.55851	2.11316		37.58	1.62347	53.1682	5.70512	1.8181
	95.46	1.70248					46.66	1.96987					58.79	1.6308
	81.89	1.707					96.52	1.98648					38.6	1.63558
	55.91	1.71953					37.48	1.99143					32.99	1.63645
	107.94	1.72076					100.67	1.99652					96.2	1.63875
	131.79	1.72383					47.33	2.00063					106.82	1.66106
	150.78	1.72805					43.42	2.00449					24.79	1.66588
	63.6	1.74219					57.11	2.01225					36.65	1.67118
	121.08	1.74222					50.56	2.01416					47.08	1.67452
	111.64	1.75333					33.74	2.02313					34.98	1.6758
	144.28	1.76939					40.74	2.03062					37.19	1.68029
	75.14	1.77176					24.54	2.03109					52.49	1.68543
	94.57	1.79215					133.05	2.03383					45.77	1.70831
	144.79	1.80488					48.16	2.04864					82.44	1.71388
	99.28	1.81377					60.38	2.04984					32.17	1.72357
	91.88	1.84653					47.98	2.05093					111.21	1.72541
	109.87	1.8504					76.83	2.06375					72.02	1.73599
	76.32	1.85218					99	2.06508					60.8	1.74578
	90.43	1.85882					36.33	2.07352					34.9	1.76509
	88.08	1.86983					29.85	2.07866					71.74	1.76752
	69.23	1.8701					29.82	2.07879					31.75	1.77572
	89.04	1.8764					49.62	2.10215					34.22	1.79966
	101.48	1.87998					67.07	2.10555					54.79	1.80324
	170.65	1.88368					133.45	2.11954					65.12	1.80396
	113.43	1.887					32.11	2.1231					37.68	1.80505
	126.57	1.89386					46.25	2.13033					39.37	1.83418
	157.88	1.91497					53.26	2.13381					35.18	1.83887
	108.9	1.91588					62.73	2.13643					36.99	1.84595
	96.49	1.92541					93.25	2.14449					48.89	1.85769
	91.97	1.92627					79.19	2.14872					58.81	1.85805
	87.89	1.9346					47.95	2.15435					51.09	1.8721
	112.59	1.936					56.55	2.15473					51.15	1.88189
	106	1.94152					29.09	2.16215					70.95	1.88783
	116.59	1.94158					46.02	2.17135					35.03	1.89882
	124.76	1.94584					23.2	2.17486					33.88	1.9038
	108.83	1.94888					92.27	2.18496					36.24	1.91063
	75.56	1.95552					88.31	2.18526					44.93	1.91296
	98.88	1.96914					47.63	2.18801					73.41	1.92986
	63.46	1.97499					65.44	2.19211					86.18	1.9366
	118.01	1.98334					114.21	2.19404					59.59	1.95323
	75.87	1.98959					70.02	2.20172					45.21	1.96336
	125.48	1.99096					27.86	2.20388					59.26	1.96577
	130.95	1.99378					73.34	2.20674					90.03	1.96955
	127.09	2.00873					32.55	2.2095					55.38	1.97282
	105.12	2.015					40.57	2.22221					46.13	1.97791
	110.65	2.01567					78.3	2.22449					31.36	1.98419
	131.97	2.02404					65.26	2.22465					77.29	1.99232
	114.03	2.0281					39.86	2.22545					43.79	1.99637
	138.57	2.05077					73.8	2.23172					53.14	1.99814
	146.48	2.0564					43.86	2.23741					56.36	2.00971
	170.15	2.05705	101.145	7.75664	2.24093		69.2	2.2391	69.362	8.00444	2.38214		40.34	2.03558	55.887	5.57567	2.30891
	77.61	2.0584					27.02	2.24917					41.75	2.03955
	88.25	2.06126					107.07	2.25318					66.42	2.04511
	152.42	2.07094					42.67	2.25734					56.21	2.05487
	142.13	2.07625					73.31	2.25841					34.94	2.05519
	80.27	2.08078					61.27	2.26514					39.64	2.07388
	89.03	2.09638					100.09	2.26794					47.39	2.11054
	93.71	2.09796					81.62	2.26932					35.49	2.12668
	91.65	2.11772					38.57	2.29224					57.42	2.13135
	92.18	2.13483					60.05	2.30534					47.64	2.14109
	102.52	2.13977					42.23	2.31415					64.33	2.15225
	101.51	2.14184					61.64	2.33483					38.96	2.15298
	117.02	2.14521					41.6	2.33907					69.23	2.15548
	130.69	2.14891					109.75	2.34304					90.82	2.16637
	95.38	2.15609					88.92	2.34328					25.22	2.17423
	120.92	2.15795					42.34	2.34418					61.84	2.19384
	121.16	2.16252					77.05	2.34887					60.82	2.20537
	70.75	2.17795					70.23	2.35228					68.69	2.25401
	72.92	2.18544					85.1	2.3614					96.52	2.26618
	75.62	2.19249					112.44	2.36549					37.5	2.27157
	114.97	2.19435					31.32	2.3665					59.65	2.27843
	135.1	2.20304					40.79	2.36874					125.92	2.30818
	149.41	2.20474					45.51	2.37803					54.98	2.31161
	79.68	2.2121					68.17	2.37811					44.05	2.31316
	68.43	2.21474					110.54	2.3794					52.15	2.31644
	98.29	2.23545					112	2.38323					42.52	2.33184
	147.83	2.24162					92.02	2.3861					68.38	2.33425
	98.81	2.26422					35.29	2.38905					52.23	2.35264
	105.75	2.2667					91.72	2.39154					40.73	2.35372
	88.73	2.30249					62.84	2.40189					24.36	2.39066
	69.31	2.31123					26.84	2.41114					36.62	2.39606
	74.33	2.31618					119.95	2.42319					60.59	2.39802
	83.94	2.31956					45.55	2.42697					101.93	2.40623
	98.2	2.32622					108.68	2.43216					45.93	2.41177
	158.93	2.32922					44.63	2.43554					44.42	2.42346
	69.09	2.32961					31.9	2.43707					74.23	2.42421
	76.57	2.33172					27.68	2.44132					90.43	2.42506
	74.8	2.33688					90.53	2.44573					39.83	2.42766
	65.62	2.34041					50.22	2.45181					46.38	2.42888
	123.51	2.35401					49.23	2.46131					53.96	2.44761
	152.73	2.35533					82.57	2.46412					59.24	2.45542
	82.76	2.36747					40.12	2.46928					66	2.47396
	112.4	2.36805					105.98	2.47367					39.79	2.47895
	79.08	2.38343					83.65	2.47636					50.59	2.48567
	66.06	2.40002					57.23	2.47724					47.13	2.52154
	119.7	2.40109					81.87	2.48088					89.99	2.53478
	94	2.41485					46.51	2.48342					54.94	2.54101
	68.16	2.41749					58.16	2.49245					51.72	2.54808
	108.72	2.42194					125.26	2.49561					43.72	2.55194
	106.43	2.42258					109.17	2.50111					50.77	2.56797
	75.32	2.43585	98.4004	6.81873	2.5903		53.28	2.50465	68.9188	8.26815	2.69513		38.89	2.58617	58.7968	7.68352	2.82123
	107.77	2.43758					117.77	2.5086					26.92	2.59022
	86.58	2.45377					70.37	2.51092					85.1	2.61665
	134.28	2.46238					56.34	2.5221					48.95	2.62081
	84.98	2.46804					60.37	2.53076					84.02	2.63165
	131.56	2.48125					75.84	2.53649					78.1	2.65573
	127.17	2.48912					32.02	2.54825					92.41	2.65763
	100.84	2.4953					39.86	2.55053					50.11	2.66084
	69	2.49571					57.93	2.55313					39.86	2.66325
	71.58	2.49589					99.23	2.55765					64.72	2.66555
	125.29	2.51111					52.92	2.57116					39.73	2.6687
	66.26	2.51391					96.13	2.59221					34.49	2.68584
	116.92	2.51744					81.23	2.59522					64.14	2.69893
	112.08	2.52111					33.06	2.60523					58.81	2.7023
	75.89	2.52508					45.73	2.62032					32.63	2.71957
	101.49	2.53771					102.33	2.62204					48.05	2.7196
	120.21	2.54237					88.18	2.62246					51.38	2.7212
	57.5	2.54303					72.95	2.62518					149.31	2.72863
	56.01	2.55735					110.62	2.63937					70.19	2.7327
	83.25	2.5579					35.01	2.65866					95.67	2.76393
	112.31	2.5688					53.2	2.65916					43.63	2.77058
	76.52	2.57233					104.04	2.66474					98.48	2.78483
	106.18	2.57628					54.71	2.66571					95.46	2.78791
	85.19	2.58241					78.77	2.68084					36.09	2.80722
	113.14	2.58702					126.17	2.69377					38.66	2.80808
	110.02	2.59261					84.94	2.69891					45.18	2.82008
	98.31	2.5941					39.78	2.7033					56	2.84096
	81.69	2.60211					54.01	2.7106					34.62	2.84806
	76.13	2.60797					81.06	2.71735					36.1	2.85555
	184.33	2.61377					70.93	2.71779					51.3	2.87445
	125.49	2.61443					45.52	2.73465					135.5	2.87563
	100.55	2.61463					88.03	2.74881					50.04	2.88728
	88.78	2.62994					52.23	2.7617					75.18	2.89294
	115.92	2.63065					43.38	2.77003					35.06	2.90523
	127.81	2.63263					49.52	2.77836					112.49	2.90777
	72.46	2.63836					90.7	2.78676					95.06	2.91209
	108.15	2.64119					28.43	2.79165					62.46	2.91314
	111.76	2.65087					135.33	2.79244					58.31	2.91787
	66.2	2.65103					152.39	2.79318					40.76	2.93613
	121.32	2.65459					50.89	2.80722					38.79	2.97192
	62.16	2.65541					53.1	2.81076					61.81	2.9758
	108.86	2.68168					66.87	2.81077					28.21	2.98895
	107.72	2.68643					37.59	2.82127					38.4	2.98909
	75.36	2.70426					106.6	2.82393					61.59	2.99752
	87.12	2.72184					81	2.85491					42.82	3.0057
	95.69	2.73366					37.93	2.86102					30.72	3.02534
	97.67	2.73678					35.28	2.88796					39.97	3.04767
	121.84	2.73746					30.6	2.90456					42.63	3.06399
	82.07	2.7788					89.6	2.91214					28.05	3.07708
	95.29	2.78093					42.17	2.91718					72.99	3.08282
	68.87	2.79271	98.5212	5.68421	3.10705		96.06	2.92931	58.2328	6.89159	3.13616		44.25	3.08775	62.8568	7.85931	3.43076
	105.22	2.794					43.68	2.93415					132.95	3.0885
	101.93	2.79875					42.7	2.93915					34.92	3.09607
	63.78	2.81448					48.99	2.94253					27.64	3.11538
	113.73	2.8208					32.49	2.95127					67.75	3.12041
	112.19	2.84369					47.5	2.95754					65	3.14441
	107.24	2.85431					53.88	2.96311					28.46	3.15173
	119.34	2.85493					51.17	2.9664					68.7	3.15845
	67.69	2.86009					101.27	2.96674					45.4	3.17053
	79.57	2.90585					63.75	2.98001					69.73	3.18845
	76.18	2.9226					55.75	2.98208					56.97	3.19451
	110.33	2.92274					26.43	2.98434					36.64	3.20101
	101.23	2.94219					63.33	2.98981					71.62	3.23735
	128.75	2.95246					42.3	2.99049					35.48	3.25311
	103.35	2.95483					58.71	2.99483					119.85	3.26853
	91.4	2.95977					72.09	3.00959					92.28	3.27306
	73.13	2.9749					108.7	3.01308					53.68	3.27605
	92.7	2.98584					27.74	3.01419					75.42	3.27867
	99.87	3.00407					45.81	3.01732					77.27	3.28344
	79.27	3.01117					38.6	3.0239					42.38	3.32364
	133.38	3.01434					24.19	3.06321					82.12	3.36534
	140.34	3.02417					36.67	3.07506					41.75	3.38457
	86.16	3.03087					59.19	3.07802					30.19	3.40195
	104.65	3.03623					67.56	3.09683					39.88	3.40679
	99.3	3.07711					112.45	3.10334					149.4	3.4097
	84.45	3.08581					32.96	3.13559					110.21	3.41519
	98.18	3.10091					50.66	3.14358					61.75	3.43737
	87.52	3.10526					49.1	3.17641					45.17	3.49309
	136.5	3.15578					121.78	3.18095					41.82	3.50503
	85.32	3.17637					133.45	3.19197					115.19	3.51756
	100.73	3.2059					70.36	3.20207					93.97	3.52051
	74.52	3.23739					93.82	3.2068					45.66	3.52903
	103.86	3.24395					58.11	3.21245					52.44	3.57401
	72.45	3.24927					60.67	3.22454					39.85	3.57636
	88.61	3.25727					50.17	3.22847					72.65	3.57977
	148.34	3.26046					40.31	3.24455					88.64	3.58024
	127.06	3.26282					85.21	3.25747					36.15	3.59193
	69.87	3.27498					49.83	3.27549					58.7	3.60731
	143.26	3.28375					38.81	3.28298					107.53	3.6312
	95.84	3.29515					38.25	3.31058					35	3.70334
	99.09	3.30126					64.67	3.31306					59.84	3.70691
	102.03	3.30801					48.31	3.32051					52.18	3.71026
	88.03	3.35992					42.78	3.32268					51.2	3.71242
	115.94	3.37926					53.5	3.33139					59.03	3.72997
	85.82	3.38124					43.62	3.35782					73.77	3.74127
	84.88	3.39426					41.55	3.37088					41.53	3.74814
	95.25	3.41937					58.38	3.38062					67.76	3.75218
	87.66	3.47429					45.13	3.3807					46.87	3.75224
	92.54	3.48413					75.57	3.38934					30.5	3.76348
	98.71	3.50261					43.63	3.4006					65.7	3.77959
	60.92	3.50307	103.026	9.08365	3.85641		38.69	3.41377	63.36	9.0754	3.68051		46	3.78656	66.3666	7.80609	4.32888
	114.53	3.50747					33.34	3.41445					46.38	3.81971
	78.08	3.51368					62.89	3.4221					175.16	3.83444
	93.02	3.51445					57.06	3.44555					54.97	3.88521
	71.36	3.53278					44.45	3.45035					54.16	3.9084
	120.94	3.54006					33.04	3.4605					76.76	3.91068
	123.74	3.54954					54.06	3.46826					109.74	3.91272
	97.85	3.56956					48.47	3.47579					59.64	3.93891
	96.89	3.57409					56.43	3.47862					31.12	3.94289
	74.13	3.5989					73.13	3.48415					50.98	3.96962
	76.91	3.60799					27.05	3.50466					39	3.99067
	176.71	3.61058					57.86	3.51631					44.81	3.99749
	141.93	3.62035					64.58	3.51765					49.89	4.02227
	113.43	3.6231					138.34	3.51922					102.75	4.0265
	80.45	3.68852					42.76	3.5271					50.69	4.03345
	105.3	3.73481					32.05	3.53224					66.31	4.03665
	151.22	3.74881					49.07	3.55747					75.04	4.04334
	144.26	3.76892					35.06	3.57614					42.22	4.05928
	88.6	3.78706					34.4	3.6041					82.87	4.07734
	127.29	3.79838					45.15	3.62266					97.62	4.11517
	110.01	3.80005					35.36	3.62305					56.66	4.15647
	176.9	3.80147					128.67	3.64589					42.3	4.16383
	59.73	3.8437					99.01	3.66854					40.21	4.18286
	83.42	3.84874					36.32	3.67531					82.7	4.20653
	84.09	3.85227					125.26	3.67768					30	4.29171
	121.9	3.87579					83.04	3.69563					57.65	4.33079
	76.65	3.89099					82.32	3.69605					72.4	4.34074
	101.88	3.89663					89.98	3.7002					59.52	4.381
	108.46	3.90141					37.19	3.70597					65.41	4.38511
	73.82	3.93068					56.06	3.72697					92.76	4.44393
	98.92	3.93461					57.12	3.73309					39.36	4.48595
	96.4	3.93765					44.38	3.73486					106.43	4.50551
	80.84	3.96229					57.87	3.76916					89.42	4.52524
	45.15	3.99244					164.32	3.77368					53.76	4.52611
	104.22	4.0038					43.74	3.79159					80.97	4.54417
	66.29	4.00405					31.45	3.792					85.12	4.54633
	87.32	4.00779					54.56	3.79796					38.82	4.65172
	93.13	4.04462					102.71	3.83607					52.5	4.65313
	96.53	4.06456					62.54	3.83691					67.63	4.6687
	151.61	4.07059					35.24	3.86181					109.45	4.68979
	150.58	4.09319					138.29	3.88672					48.86	4.71318
	68.92	4.10419					41.88	3.89756					96.83	4.72873
	120.43	4.14106					22.15	3.90905					35.25	4.76955
	97.8	4.15916					51.11	3.9175					35.09	4.79824
	190.91	4.17543					77.55	3.9329					85.66	4.87432
	59.14	4.18443					69.28	3.93529					68.02	4.88777
	94.69	4.19439					98.68	3.93695					31.32	4.91082
	99.45	4.21018					49.12	3.94682					106.25	4.91447
	143.97	4.24986					61.98	3.95835					44.95	4.92565
	70.56	4.25229					102.94	3.97073					86.92	4.93039
	110.5	4.26975	98.887	8.52536	4.68359		40.03	3.98375	66.481	9.62497	4.4072		53.89	4.95281	74.2736	7.76953	5.82817
	82.82	4.27803					27.41	4.00014					89.66	4.96324
	115.28	4.29157					30.72	4.0104					82.61	4.99636
	70.21	4.29547					50.53	4.01882					114.97	5.0256
	101.27	4.29967					31.5	4.05054					49.07	5.02654
	84.57	4.31895					32.58	4.08102					34.34	5.06194
	74.94	4.32044					45.87	4.08427					63.51	5.07385
	133.06	4.35172					47.03	4.0852					66.95	5.11713
	88.65	4.36727					73.92	4.09644					86.76	5.13449
	149.15	4.37545					124.24	4.09705					64.77	5.15315
	74.95	4.37989					86.59	4.11204					60.19	5.22735
	54.53	4.3817					111.33	4.13946					71.43	5.24121
	22.36	4.41449					67.06	4.14409					61.37	5.24631
	74.06	4.46719					35.73	4.14667					59.1	5.27118
	34.29	4.46919					35.5	4.17509					108.54	5.28238
	95.79	4.47548					97.67	4.1813					68.02	5.29293
	92.59	4.48593					50.87	4.19098					46.92	5.32324
	83.7	4.54					68.31	4.20764					52.39	5.38034
	90.99	4.55226					84.06	4.21841					32.54	5.41107
	160.85	4.56184					36.91	4.24704					75.79	5.43576
	100.64	4.59717					94	4.24709					47.39	5.44357
	112.65	4.61191					38.15	4.28					69.23	5.5133
	115.25	4.6449					88.98	4.30517					41.09	5.52241
	104.78	4.6659					108.37	4.31674					72.38	5.5827
	62.87	4.67545					62.56	4.33427					66.7	5.71923
	101.23	4.68192					38.85	4.33966					70.57	5.78579
	83.89	4.69987					109.45	4.34259					107.42	5.89676
	131.78	4.70632					43.19	4.36957					78.01	5.93093
	169.52	4.71087					85.45	4.4049					56.96	5.96977
	75.77	4.71547					33.7	4.48273					46.2	6.09534
	113.6	4.72705					48.58	4.4868					130.03	6.09834
	126.36	4.72996					114.42	4.49208					140.79	6.20562
	158.33	4.77348					40.65	4.51385					53.23	6.21925
	93.79	4.85091					51.13	4.51916					62.82	6.23358
	113.9	4.86273					128.32	4.53152					73.54	6.28583
	146.21	4.92067					49.37	4.61316					101.36	6.29193
	91.27	4.93736					148.51	4.64204					56.76	6.35466
	141.79	4.94133					37.36	4.6468					50.79	6.36862
	103.17	4.94792					76.25	4.68602					45.79	6.40554
	122.05	4.96628					27.86	4.71233					49.44	6.45798
	89.2	4.97302					61.81	4.77481					48.37	6.4757
	77.98	4.97683					54.15	4.77873					87.18	6.49765
	87.05	4.98284					45	4.80104					97.28	6.57892
	121.28	5.00077					65.64	4.81488					78.27	6.6849
	73.21	5.04097					43.31	4.87638					103.27	6.75564
	80.97	5.0483					182.17	4.92932					101.83	6.8443
	122.01	5.15938					45.66	4.9357					57.88	6.8552
	65.46	5.20665					66.36	4.96162					88.46	6.85713
	66.72	5.25486					106.12	4.97055					155.85	6.9176
	97.06	5.27207					50.82	4.98034					131.97	6.9435
	122.86	5.30455	104.181	7.1885	7.04218		99.85	4.99289	86.2494	12.7554	7.34837		118.87	7.03947	80.2358	7.06948	9.59029
	117.46	5.44647					95.49	4.99371					82.2	7.16871
	100.36	5.50327					145.24	5.02195					105.69	7.23234
	67.37	5.52022					30.22	5.13773					43.96	7.24131
	83.02	5.58357					59.85	5.1513					96.97	7.28237
	117.25	5.62269					32	5.21308					74.2	7.30262
	90.27	5.65193					54.11	5.25958					81.76	7.31953
	114.17	5.68845					47.54	5.4013					76.48	7.3766
	75.61	5.78624					106.04	5.4717					99.54	7.38244
	105.3	5.79562					107.82	5.49377					94.43	7.6817
	120.16	5.81908					87.03	5.4948					73.72	7.78867
	110.99	5.83923					72.2	5.573					107.11	7.81986
	88.29	5.90438					42.14	5.76335					66.93	7.8807
	139.2	5.99509					45.86	5.88082					54.66	7.92637
	145.5	6.02478					38.93	5.99851					50.85	8.08723
	60.33	6.05716					159.06	6.00299					41.45	8.32658
	83.98	6.11454					68.54	6.10744					106.87	8.35746
	116.58	6.11652					90.89	6.18061					47.06	8.44511
	127.88	6.16507					206.24	6.21027					74.38	8.49558
	110.37	6.16728					45.65	6.273					149.41	8.59309
	137.36	6.46579					101.61	6.31432					47.17	8.77089
	138.66	6.50903					64.65	6.35817					54.08	8.865
	74.8	6.56893					140.71	6.45608					80.88	8.9666
	78.26	6.58309					47.38	6.53652					119.59	9.05985
	67.43	6.61876					123.39	6.66643					52.77	9.06836
	101.08	6.73966					56.09	6.74041					63.22	9.2208
	142.21	6.75978					78.09	6.77355					72.73	9.23962
	152.24	6.84873					50.49	6.83116					70.33	9.28273
	115.08	6.86165					180.83	6.83844					36.41	9.5864
	116.42	6.91505					96.32	6.86312					88.19	9.65211
	86.7	6.93837					147.59	6.92918					66.07	9.72675
	93.76	7.01295					56.57	7.12633					37.76	9.76966
	69.42	7.1615					51.91	7.16565					78.98	9.83937
	127.97	7.2279					92.69	7.32384					104.03	10.1331
	84.42	7.35283					92.99	7.33378					58.56	10.3718
	111.27	7.37243					61.06	7.3515					127.06	10.3731
	111.82	7.46246					259.95	7.39485					64.8	10.4589
	136.54	7.91536					34.25	7.49176					96.05	10.5616
	80.03	7.94121					78.49	7.63016					93.17	10.8894
	107.94	7.97563					95.91	7.87695					108.81	11.3402
	71.09	8.07416					78.16	8.02423					79.39	11.3634
	75.15	8.2654					89.55	8.06316					79.14	11.4174
	130.19	8.37003					67.5	8.1462					57.82	11.4826
	67.8	8.84741					103.3	8.23663					75.67	12.3707
	65.02	8.99394					90.83	8.28255					69.36	12.4501
	83.78	9.29208					78.93	9.40385					83.76	12.6792
	158.38	9.52699					62.08	9.9154					78.96	12.8143
	116.47	10.7177					33.55	13.1038					93.6	13.8032
	94.47	11.2606					97.54	14.7945					131.56	15.1934
	116.35	11.4235					65.36	27.8245					95.33	16.0161

## Sheet: Fig3A
	wt (CML128) mCherry						mad3 mCherry						bub1 mCherry						bub3 mCherry
	3YCp-GFP			mad3 vs wt			3YCp-GFP			bub1 vs wt			3YCp-GFP			bub3 vs wt			3YCp-GFP
	Vb	copy #		Bootstrap			Vb	copy #		Bootstrap			Vb	copy #		Bootstrap			Vb	copy #
median	55.175	2.55956		Mann-Whitney U test			47.85	2.96022		Mann-Whitney U test			57.485	3.32556		Mann-Whitney U test			51.715	3.24302
up (0.975)	110.316	7.69452		count	100		64.8857	10.717		count	100		120.425	8.54874		count	100		101.228	9.03737
low (0.025)	34.9348	0.835306		median m1	3.00567		34.0457	0.592163		median m1	2.82751		35.8357	0.834549		median m1	2.92027		31.3963	0.888942
N	600	600		rank sum	15040		598	598		rank sum	10235		600	600		rank sum	14898		600	600
Last ref	B620	C620		U m1	10		H618	I618		U m1	4815		N620	O620		U m1	152		T620	U620
				median m2	0.056423					median m2	2.90644					median m2	-0.130683
OLS	m	c		rank sum	5060		m	c		rank sum	9865		m	c		rank sum	5202		m	c
y=mx+c	2.98383	50.6854		U m2	9990		0.0301567	47.7909		U m2	5185		2.85984	52.1205		U m2	9848		-0.091941	55.3901
				U min	10					U min	4815					U min	152
Spearman	Rho	0.24498		mean	5000		Rho	0.0358967		mean	5000		Rho	0.274429		mean	5000		Rho	-0.00378065
	ts	6.17903		std dev	409.268		ts	0.876915		std dev	409.268		ts	6.97882		std dev	409.268		ts	-0.0924528
	p value	1.1933e-09		z-score	12.1925		p value	0.380886		z-score	0.452027		p value	7.92888e-12		z-score	11.8455		p value	0.926369
				p value	0					p value	0.65125					p value	0
	Vb=Budding volume						Vb=Budding volume						Vb=Budding volume						Vb=Budding volume
	Vb	copy #	mean V	CL(0.05)	copy #		Vb	copy #	mean V	CL(0.05)	copy #		Vb	copy #	mean V	CL(0.05)	copy #		Vb	copy #	mean V	CL(0.05)	copy #
	45.18	0.156163	53.3598	4.31767	0.842501		36.54	0.108542	47.6742	2.5527	0.708074		58.31	0.220722	55.3922	3.94526	0.950623		88.73	0.0569709	61.3288	5.79892	1.03748
	38.45	0.25034					44.8	0.123914					57.67	0.486979					55.57	0.137912
	53.09	0.325686					67.28	0.12482					60.77	0.499212					76.57	0.343128
	35.34	0.350098					42.06	0.188582					48.95	0.544475					72.31	0.392607
	45.47	0.427259					46.22	0.296399					63.47	0.57037					43.22	0.435445
	69.04	0.455279					50.35	0.355004					62.97	0.61362					36.1	0.57239
	70.22	0.503791					49.35	0.401581					41.66	0.619416					51.7	0.579771
	93.44	0.562423					45.18	0.42333					51.12	0.677942					66.1	0.615536
	59.89	0.577382					49.44	0.473707					50	0.69649					65.76	0.677175
	50.88	0.624933					46.07	0.49571					52.28	0.729765					51.73	0.682165
	44.21	0.686609					47.73	0.498205					25.16	0.735989					114.24	0.702573
	38.28	0.688489					48.85	0.508707					54.6	0.794858					109.45	0.726379
	65.12	0.73747					45.53	0.536474					82.71	0.812531					37.71	0.823618
	58.67	0.787111					36.93	0.551668					58.03	0.81865					80.36	0.857012
	44.64	0.835284					56.35	0.593201					49.25	0.834367					57.08	0.888434
	39.78	0.836162					59.96	0.622185					49.66	0.841646					59.97	0.908732
	59.55	0.838843					62.34	0.656414					47.12	0.858579					62.09	0.934245
	49.65	0.841938					36.15	0.66804					49.14	0.919454					47.73	0.992047
	50.74	0.849171					64.17	0.66944					62.87	0.924083					53.17	1.01218
	51.31	0.861622					40.41	0.701742					68.75	0.929714					76.11	1.03336
	42.9	0.865736					47.99	0.704805					67.35	0.94485					48.5	1.06404
	50.88	0.87313					72.24	0.734781					45.68	0.949786					64.55	1.0726
	100.01	0.880262					38.59	0.740725					59.5	0.957548					81.99	1.07525
	62.87	0.899495					45.14	0.749489					61.7	0.960365					65.75	1.10759
	44.62	0.903794					42.43	0.751383					57.85	0.974547					44.98	1.14841
	50.7	0.905814					38.87	0.752075					41.79	0.975234					28.92	1.15543
	54.25	0.915595					47.15	0.754589					53.54	0.983107					52.64	1.15848
	43.09	0.917025					50.42	0.763986					44.23	0.996082					40.87	1.19471
	52.48	0.937542					48.02	0.773278					69.96	1.00603					41.96	1.19794
	35.99	0.943553					47.32	0.777475					45.81	1.0344					101.68	1.20647
	47.1	0.946669					64.86	0.794732					40.15	1.04639					72.16	1.25728
	111.04	0.960163					42.5	0.795027					38.66	1.08891					33.63	1.26112
	45.27	0.999802					45.75	0.833878					40.21	1.09122					80.91	1.28191
	61.85	1.00403					63.76	0.866786					64.37	1.09492					48.88	1.28653
	70.42	1.0267					34.28	0.880044					97.87	1.09857					113.35	1.29418
	59.94	1.02961					44.85	0.921932					51.86	1.1045					47.38	1.30085
	38.9	1.03782					61.81	0.926757					47.9	1.11828					51.8	1.30129
	37.06	1.04346					50.99	0.935554					70.4	1.12333					39.6	1.32482
	49.68	1.04554					47.55	0.935672					55.49	1.12613					51.35	1.33551
	42.82	1.04876					39.15	0.94339					57.22	1.15682					74.49	1.33557
	59.81	1.04964					39.71	0.955623					37.72	1.19408					80.04	1.34987
	44.68	1.0549					48.5	0.958037					47.81	1.19677					47.28	1.37052
	49.98	1.05705					33.75	0.963648					55.75	1.21668					87.84	1.37222
	37.04	1.06142					40.54	0.999676					55.84	1.23983					70.78	1.40071
	53.59	1.0792					42.75	0.999705					42.44	1.24356					46.33	1.40373
	70.81	1.08074					39.37	1.02848					109.17	1.27928					43.62	1.42534
	50.46	1.08706					53.82	1.03865					61.63	1.28908					54.29	1.44558
	47.26	1.08949					32.54	1.03912					48.97	1.29137					42.35	1.44994
	41.42	1.0917					50.83	1.04109					48.89	1.31014					67.41	1.46162
	48.12	1.09331					52.52	1.04565					55.36	1.31049					35.41	1.46297
	41.26	1.09877	55.053	4.22366	1.28878		43.08	1.05412	47.2304	2.31292	1.18647		42.64	1.33562	55.3682	4.29703	1.5447		64.73	1.46702	55.5178	4.39405	1.75872
	35.42	1.12989					45.38	1.06014					48.1	1.3517					33.89	1.47419
	46.67	1.13152					48.16	1.06638					44.56	1.35847					44.84	1.48475
	42.86	1.14016					46.6	1.0688					66.64	1.36531					44.67	1.50409
	35.8	1.1617					42.32	1.07859					76.56	1.3662					77.96	1.51966
	65.13	1.17738					35.69	1.08321					31.95	1.39807					47.2	1.52416
	55.8	1.17878					38.68	1.08806					40.22	1.3984					54.41	1.53896
	63.29	1.19392					39.59	1.08851					61.1	1.4037					58.53	1.58193
	53.84	1.19668					48.29	1.08957					60.87	1.4152					35.03	1.59078
	72.86	1.19986					44.84	1.09966					71.01	1.43042					46.72	1.59089
	47.43	1.20544					47.64	1.10573					77.44	1.44292					54.73	1.59616
	78.03	1.20807					48.64	1.11481					58.13	1.44624					55.92	1.61339
	34.02	1.21244					41.84	1.11667					48.67	1.44937					50.34	1.61609
	49.24	1.21793					52.85	1.11678					40.15	1.46341					32.87	1.64656
	52.08	1.23712					47.39	1.11679					26.76	1.4697					41.53	1.64684
	47.99	1.23721					45.51	1.12233					48.78	1.48575					59.99	1.65037
	42.25	1.24499					54.46	1.13033					65.7	1.48781					66.74	1.65752
	58.23	1.24638					48.89	1.13202					67.6	1.50468					33.29	1.67807
	75.37	1.24732					50.36	1.13728					40.43	1.50642					57.75	1.68298
	53.96	1.25118					53.14	1.14483					48.79	1.51007					73.54	1.68442
	35.27	1.26095					55.47	1.14918					100.49	1.51408					32.78	1.73545
	44.64	1.26174					42.14	1.16703					77.76	1.5143					40.55	1.75156
	60.23	1.26435					40.08	1.16803					42.98	1.53118					80.62	1.75325
	67.47	1.27854					50.82	1.16844					62.29	1.53238					41.75	1.75382
	61.54	1.27958					47.46	1.17109					42.69	1.53372					72.44	1.76078
	41.9	1.28583					42.28	1.17759					41.6	1.55048					49.76	1.76274
	52.05	1.28744					37.55	1.17897					50.26	1.56691					52.69	1.76325
	76.29	1.29143					75.24	1.17921					45.47	1.57578					93.77	1.78632
	71.46	1.29781					68.4	1.18044					48.7	1.57914					70.77	1.79799
	39.59	1.30226					49.49	1.20308					36.27	1.59057					46.49	1.8017
	58.47	1.30451					47.52	1.21225					39.5	1.59375					61.73	1.8118
	42.78	1.32644					57.62	1.21542					88.35	1.60445					92.36	1.82339
	77.31	1.3511					42.82	1.22008					65.75	1.61093					39.54	1.85808
	44.43	1.35348					47.7	1.22273					75.84	1.61368					62.93	1.85875
	46.66	1.35483					45.74	1.22588					46.97	1.62039					73.92	1.87163
	40.78	1.35747					43.96	1.25079					73.89	1.62141					61.1	1.88665
	114.26	1.35815					39.77	1.25371					67.24	1.6234					45.29	1.88719
	41.09	1.36284					37.02	1.25593					49.76	1.63077					51.83	1.91092
	57.6	1.38557					55.65	1.26043					43.97	1.64314					53.34	1.91258
	68.41	1.39653					44.31	1.26288					63.34	1.64772					54.9	1.91889
	43.82	1.4007					55.3	1.29096					51.27	1.66728					46.8	1.93254
	48.92	1.40894					56.89	1.29661					68.45	1.66847					69.76	1.93543
	74.17	1.40988					47.33	1.29725					49.09	1.67585					62.97	1.95703
	51.38	1.41016					52.89	1.29769					54.43	1.67711					47.72	1.96558
	50.19	1.41066					36.64	1.30997					50.05	1.68066					83.11	1.9696
	41.4	1.41275					59.99	1.31034					79.07	1.70509					27.01	1.98144
	63.41	1.42011					23.86	1.34203					51.3	1.70572					71.82	2.0017
	48.88	1.42721					46.16	1.34227					43.51	1.71623					70.56	2.00545
	66.68	1.4288					43.08	1.34751					35.81	1.72534					44.73	2.00961
	70.04	1.43227					44.99	1.35116					56.21	1.72569					38.17	2.02227
	57.28	1.46085	56.182	4.06113	1.59055		43.7	1.35308	46.8262	1.64882	1.54124		55.05	1.72874	54.6948	3.81395	1.94652		27.33	2.0372	56.0232	6.72592	2.24559
	48.12	1.47101					45.86	1.37891					58.39	1.72996					72.38	2.04738
	40.15	1.48031					52.17	1.38472					50.47	1.73543					42.65	2.04914
	45.13	1.4808					49.57	1.38843					71.52	1.73888					41.1	2.05714
	63.88	1.48466					37.96	1.39062					45.06	1.7693					80.25	2.06557
	42.34	1.49563					44.03	1.40271					94.2	1.77084					55.83	2.08504
	69.61	1.50014					50.44	1.40397					61.39	1.77876					32.13	2.09031
	61.48	1.50897					54.33	1.41022					45.94	1.79694					38.52	2.10689
	55.12	1.50979					46.21	1.41178					44.7	1.79845					59.47	2.11291
	59.52	1.51119					40.04	1.41782					54.31	1.81515					41.15	2.11523
	38.77	1.51966					50.29	1.43704					57.44	1.81915					48.06	2.11734
	56.71	1.52223					56.38	1.43722					72.16	1.83309					75.05	2.13123
	90.63	1.52444					49.13	1.44213					60.67	1.84211					39.81	2.13161
	41.29	1.52671					43.1	1.44357					36.82	1.84543					47.21	2.16042
	55.81	1.53619					43.4	1.45019					46.26	1.84729					82.98	2.16267
	69	1.5369					45.64	1.46009					61.27	1.8532					65.7	2.17515
	39.62	1.53866					48.73	1.46089					46.32	1.85834					47.96	2.18006
	64.92	1.54827					38.78	1.46931					40.29	1.86569					45.86	2.20453
	42.67	1.55945					54.47	1.48633					43.78	1.87059					33.02	2.21103
	62.71	1.5642					43.34	1.49142					58.59	1.88627					48.99	2.22012
	83.57	1.56974					46.1	1.51559					45.49	1.90053					58.88	2.22366
	51.31	1.57415					45.93	1.52163					76.62	1.90163					73.76	2.22698
	67.17	1.59462					41.81	1.52296					57.98	1.90178					32.64	2.23943
	42.94	1.59629					44.09	1.53761					57.53	1.90473					54.33	2.24479
	66.02	1.59981					39.73	1.54135					50.41	1.91758					54.01	2.25174
	39.79	1.60766					50.7	1.54225					49.89	1.95923					60.13	2.25796
	53.38	1.61036					56.55	1.54651					85.66	1.96587					46.94	2.2878
	63.51	1.61375					41.81	1.55026					49	1.9743					50.39	2.28829
	48.44	1.61768					35.06	1.55436					71.62	1.99815					56.27	2.29214
	50.95	1.62408					43.6	1.55748					34.44	2.00342					58.96	2.29253
	52.34	1.62552					54.6	1.5848					34.56	2.00627					43.33	2.29804
	42.03	1.62702					50.98	1.5879					84.55	2.01043					38.69	2.30102
	62.33	1.62775					42.47	1.59713					58.28	2.01367					39.57	2.30107
	54.24	1.63558					49.65	1.59731					48.16	2.02567					28.03	2.30419
	50.15	1.63751					39.77	1.60467					32.39	2.0261					51.09	2.30722
	51.46	1.63784					54.61	1.60857					41.76	2.04487					168.96	2.30984
	48.82	1.63842					41.25	1.62431					52.62	2.05279					52.53	2.32085
	82.23	1.64035					44.21	1.62757					51.99	2.0559					45.3	2.34344
	31.66	1.64469					62.72	1.64801					56.75	2.05598					51.91	2.34829
	88.13	1.64531					46.31	1.65462					68.83	2.06246					62.53	2.35059
	42.98	1.65019					50.89	1.6704					62.19	2.10219					41.47	2.38139
	42.84	1.65325					43.63	1.6716					59.97	2.10387					52.2	2.38289
	60.94	1.66828					52.92	1.68276					79.53	2.10719					129.14	2.38488
	54.34	1.66882					43.32	1.69773					51.35	2.11367					49.83	2.39121
	90.79	1.68377					46.55	1.70153					42.11	2.12906					38.49	2.40243
	55.23	1.69745					44.08	1.71001					42.83	2.14399					73.98	2.40641
	50.28	1.71213					46.96	1.71195					49.28	2.15941					55.76	2.41492
	44.87	1.71451					48.03	1.72075					45.05	2.16353					60.92	2.41662
	87.83	1.71518					58.88	1.72128					46.99	2.1671					50.46	2.42314
	43.77	1.71573					36.53	1.72845					42.28	2.17096					95.21	2.4246
	74.77	1.71575	55.6592	3.81714	1.83655		34.75	1.73731	49.043	1.96272	1.89921		126.89	2.17631	61.146	6.25655	2.37335		70.82	2.43006	56.041	5.26393	2.53346
	65.73	1.71716					51.31	1.75412					38.4	2.18026					79.49	2.43021
	72.69	1.71921					54.27	1.76922					45.16	2.18563					45.69	2.43283
	48.44	1.72873					56.48	1.77342					55.13	2.18815					66.06	2.43339
	50.57	1.73434					61.15	1.77577					55.95	2.20931					56.21	2.44721
	50.65	1.73726					48.04	1.77834					59.91	2.21265					113.09	2.45729
	38.88	1.74374					51.87	1.78841					45.59	2.23745					65.03	2.45992
	59.63	1.74988					47.23	1.80362					41.05	2.24647					54.41	2.46109
	75.17	1.7527					44.79	1.80386					56.32	2.24689					63.07	2.46208
	61.72	1.75797					47.95	1.80768					57.59	2.25983					50.42	2.46341
	46.44	1.75819					51.72	1.82013					78.72	2.26984					79.07	2.46999
	80.7	1.75996					47.1	1.83012					47.19	2.29345					72.78	2.47124
	49.89	1.76447					44.57	1.83242					72.18	2.30722					44.06	2.48459
	46.76	1.76691					47.2	1.83703					59.22	2.31118					49.67	2.48528
	42.77	1.78002					48.1	1.84105					100.92	2.31316					42.37	2.48726
	48.53	1.78686					48.56	1.85222					62.09	2.3166					43.65	2.48986
	77.02	1.78806					54.94	1.86109					82.03	2.33066					92.61	2.4919
	67.34	1.79706					57.37	1.8611					34.92	2.3336					42.29	2.49296
	65.4	1.80583					43.4	1.87295					50.76	2.34589					32.5	2.49746
	61.26	1.80734					33.82	1.87298					54.33	2.34797					34.15	2.51209
	32.17	1.80791					55.92	1.87372					44.38	2.34807					39.17	2.51271
	83.8	1.80824					43.36	1.87561					82.46	2.34905					36.96	2.51407
	49.35	1.81825					55.96	1.87879					43.29	2.35662					40.78	2.51546
	50.1	1.8188					39.76	1.88045					33.99	2.36262					54.32	2.52095
	41.23	1.83086					51.37	1.88626					48	2.36531					46.86	2.52257
	54.8	1.8343					53.79	1.88675					40.09	2.37747					26.61	2.52571
	44.5	1.84094					38.55	1.8887					58.19	2.38346					59.4	2.52699
	40.5	1.84794					47.76	1.89233					58.9	2.38523					49.54	2.52934
	58.7	1.85919					46.34	1.89712					132.16	2.38956					41.62	2.53007
	40.72	1.86158					49.38	1.90924					85.75	2.38961					88.44	2.53274
	34.9	1.86601					59.73	1.91436					50.36	2.39472					50.63	2.55321
	66.68	1.87323					42.85	1.92315					35.83	2.39807					81.69	2.55609
	68.15	1.8803					50.16	1.92486					66.64	2.39884					36.15	2.55724
	57.23	1.8808					59.59	1.92517					59.64	2.41047					46.22	2.56675
	47.5	1.88437					38.27	1.93294					44.39	2.4258					67.73	2.57082
	44.27	1.88773					39.49	1.94631					64.62	2.43402					66.01	2.57666
	57.09	1.90036					48.52	1.95042					70.36	2.46533					42.66	2.58897
	40.94	1.90089					54.82	1.96915					78.17	2.46977					57.46	2.59652
	57.1	1.90707					46.31	1.97532					69.19	2.4702					65.06	2.59719
	35.12	1.9131					69.2	1.97976					61.99	2.4717					32.98	2.60727
	82.84	1.91472					46.24	1.98817					47.12	2.48018					61.05	2.60997
	48.74	1.93772					41.99	2.01974					72.73	2.48179					49.69	2.61189
	60.09	1.93977					52.35	2.02284					108.4	2.49549					64.73	2.61653
	37.05	1.9402					50.61	2.0284					102.52	2.51964					38.86	2.617
	58.84	1.94229					44.06	2.02882					46.64	2.52226					110.96	2.62629
	49.51	1.94374					49.69	2.03419					39.83	2.52779					46.74	2.63294
	45.45	1.94671					51.23	2.05261					36.06	2.53152					50.9	2.64163
	83.07	1.95049					60.21	2.05512					56.55	2.55981					61.75	2.64495
	64.23	1.95188					49.74	2.07151					41.46	2.58353					54.23	2.64669
	63.93	1.96644					40.28	2.07576					53.24	2.60691					35.41	2.66363
	58.62	1.96976	54.1632	4.38831	2.1029		53.06	2.08126	48.2442	1.85823	2.28625		54.97	2.61027	62.0812	5.59964	2.81358		56.81	2.66393	54.0832	6.5346	2.85821
	40.45	1.97703					55.54	2.08294					68.69	2.61028					95.79	2.67571
	36.38	1.98919					43.77	2.10115					132.77	2.62368					47.51	2.70547
	41.21	1.99038					44.57	2.13016					37.22	2.63961					56.25	2.70692
	40.44	1.99472					42.27	2.13143					53.42	2.6429					36.61	2.72029
	39.22	1.99609					51.47	2.1422					68.21	2.68213					57.02	2.72286
	67.37	1.99738					37.16	2.15096					70.1	2.68515					47.44	2.7304
	34.73	2.01498					56.76	2.1527					50.27	2.69491					45.61	2.74361
	39.36	2.01509					51.61	2.15451					51.09	2.69642					183.25	2.74853
	51.94	2.01581					45.66	2.16376					52.68	2.70872					64.9	2.78936
	39.28	2.03426					41.16	2.1739					46.32	2.70907					48.09	2.78966
	68.06	2.03442					48.66	2.18531					46.31	2.71001					46.26	2.7908
	34.4	2.03599					32.45	2.19353					80.46	2.71094					62	2.79123
	57.31	2.03909					48.28	2.20263					42.95	2.73149					37.96	2.79424
	62.39	2.04063					54.3	2.21955					43.74	2.73161					51.78	2.80143
	68.96	2.04183					54.13	2.22244					46.86	2.74172					44.68	2.81188
	53.35	2.04787					47.39	2.22838					86.83	2.76703					41.39	2.81741
	42.62	2.04977					39.06	2.23184					55.21	2.76861					32.99	2.82054
	47.9	2.06816					48.88	2.23285					87.94	2.77002					49.67	2.82191
	56.94	2.0695					50.73	2.23872					45.23	2.78315					47.58	2.855
	70.81	2.07318					48.28	2.24584					37.89	2.78508					50.7	2.85818
	84.95	2.07902					55.22	2.26278					68.4	2.79379					57.18	2.86449
	70.42	2.09947					42.54	2.26288					79.95	2.81606					38.85	2.8669
	47.15	2.10125					37.97	2.26353					63.26	2.81711					56.21	2.87455
	53.68	2.10826					41.68	2.26954					55.37	2.82213					33.83	2.87592
	96.29	2.11844					59.91	2.27375					89.66	2.82418					56.49	2.87719
	35.13	2.12372					48.87	2.29322					43.5	2.82978					43.57	2.87908
	37.52	2.12656					47.97	2.303					47.18	2.84827					43.19	2.88195
	77.95	2.12851					52.62	2.30681					85.05	2.85712					50.44	2.88321
	49.51	2.13583					51.36	2.31407					89.71	2.8608					33.52	2.88484
	43.27	2.13591					49.22	2.33463					37.92	2.86329					39.31	2.88852
	77.95	2.13786					48.43	2.33918					40.25	2.86418					44.24	2.89304
	58.8	2.14869					56.13	2.34495					50.88	2.86522					61.57	2.89919
	56.01	2.1491					61.31	2.35107					87.16	2.87096					50.17	2.90083
	59.83	2.15842					50.71	2.35744					57.81	2.88227					80.75	2.90682
	53.85	2.16034					49.99	2.36089					47.06	2.89013					58.79	2.92155
	43.82	2.16125					53.93	2.3652					69.76	2.89096					37.37	2.92253
	38.39	2.16483					58.39	2.38047					64.42	2.89866					42.54	2.93837
	40.63	2.1787					49.9	2.38308					51.52	2.9009					49.58	2.94385
	70.65	2.17889					46.51	2.40361					39.2	2.90897					43.55	2.95287
	68.94	2.1796					56.63	2.42385					39.16	2.92733					38.06	2.95413
	71.97	2.19274					48.98	2.42827					74.12	2.93086					55.28	2.95895
	89.91	2.19557					42	2.43182					42.08	2.94004					111.28	2.95989
	40.22	2.20179					44.91	2.43792					85.43	2.94558					60.37	2.96171
	36.22	2.2036					34.05	2.44702					43.37	2.95375					53.88	2.96557
	50.26	2.20846					38.6	2.45633					72.79	2.96261					66.89	2.96865
	70.84	2.21182					46.1	2.45959					91.44	2.96304					52.79	2.97619
	35.95	2.21631					38.2	2.45993					89.35	2.97406					39.78	2.97718
	47.77	2.22135					56.6	2.4644					79.96	2.98565					44.97	2.98391
	48.54	2.22367					48.29	2.46713					59.14	2.98845					55.42	2.98933
	56.28	2.22884	61.0426	5.94091	2.37764		53.12	2.47807	47.9796	1.81172	2.70088		47.29	2.99042	60.383	5.59477	3.15138		42.28	2.99126	52.2596	4.67963	3.09707
	50.49	2.23365					52.72	2.48279					45.69	2.99582					69.64	2.99489
	41.92	2.23595					43.73	2.48822					46.72	3.0005					51.17	2.99867
	66.13	2.24082					46.3	2.49515					54.78	3.00576					58.25	3.00074
	37.38	2.25175					48.78	2.49621					50.67	3.00734					49.41	3.002
	54.78	2.25244					48.54	2.49866					45.91	3.00991					35.6	3.00224
	39.15	2.25429					49.1	2.4988					53.6	3.01826					65.84	3.00569
	44.96	2.25981					58.4	2.50606					48.18	3.01986					40.64	3.00778
	140.07	2.26682					48.11	2.50798					50.97	3.02427					54.64	3.01033
	45.32	2.28612					41.97	2.51553					47.84	3.02564					64.86	3.01561
	48.74	2.2877					46.5	2.51927					81.54	3.03119					35.36	3.01611
	54.59	2.2941					49.63	2.51962					52.81	3.04217					48.37	3.02218
	92.78	2.29451					42.83	2.53222					53.64	3.04721					52.74	3.02831
	55	2.29819					35.15	2.53243					46.51	3.05381					68.02	3.03563
	90.97	2.30305					50.16	2.54915					46.86	3.06137					67.42	3.03603
	44.87	2.31394					43.5	2.59049					110.5	3.06462					34.58	3.03652
	56.11	2.31953					48.24	2.5908					53.5	3.06613					68.56	3.03715
	77.76	2.33536					45.49	2.60913					108.37	3.08303					86.11	3.04314
	67.99	2.33622					26.02	2.61933					52.36	3.08576					50.07	3.04506
	82.65	2.34777					52.18	2.63932					41.44	3.09997					33.12	3.04513
	85.66	2.35909					46.22	2.64183					43.96	3.10411					64.31	3.06427
	39.48	2.3628					35.68	2.64667					71.39	3.10702					43.84	3.06796
	57.5	2.37807					47.02	2.6669					39.44	3.11599					44.64	3.07447
	60.71	2.38496					51.02	2.66725					45.53	3.12671					35.61	3.07538
	43.44	2.38596					49.81	2.71955					67.78	3.13266					47.25	3.07634
	50.17	2.39445					44.63	2.72881					90.73	3.15507					69.54	3.07744
	44.63	2.39667					56.7	2.73012					54.31	3.16895					116.32	3.07897
	49.37	2.4011					51.66	2.73095					60.84	3.18078					59.39	3.0828
	60.83	2.40833					60.99	2.74259					34.16	3.18406					65.45	3.10557
	61.84	2.40967					48.08	2.75001					52.17	3.18492					53.22	3.10607
	96.84	2.41477					54.63	2.75612					52.68	3.19955					51.55	3.10982
	57.72	2.41908					43.19	2.76705					92.09	3.2079					28.81	3.1165
	43.57	2.41966					48.73	2.7808					96.83	3.20943					98.79	3.14139
	58.71	2.42594					35.56	2.80202					42.46	3.21906					34.63	3.14558
	42.09	2.42923					47.53	2.81067					70.98	3.21947					44.34	3.14807
	46.9	2.44055					50.45	2.81396					33.49	3.24571					47	3.15585
	85.73	2.44721					41.14	2.82834					89.19	3.25587					51.08	3.16018
	50.28	2.44751					50.59	2.83535					41.87	3.26002					60.39	3.16286
	55.42	2.44877					44.11	2.85591					69.42	3.27319					38.45	3.166
	50.06	2.46332					55.17	2.85724					103.74	3.27826					35.76	3.19087
	78.62	2.46455					51.38	2.86664					46.52	3.28188					46.45	3.19468
	76.38	2.46559					43.83	2.90101					67.56	3.28269					33.83	3.19577
	67.45	2.47843					63.98	2.90101					50.27	3.29411					38.78	3.20442
	124.11	2.4788					52.36	2.90489					91.28	3.29553					42.03	3.20828
	50.41	2.49486					51.83	2.91735					87.19	3.29598					52.85	3.21678
	51.13	2.4989					53.3	2.93619					71.99	3.3005					40.09	3.22119
	32.81	2.51548					47.42	2.94673					72.62	3.30133					42.87	3.22246
	77.36	2.51735					48.43	2.94863					43.27	3.31677					46.75	3.22527
	52.33	2.53634					48.92	2.95801					46.94	3.31738					43.96	3.24091
	52.64	2.55383					44.15	2.96243					49.27	3.32125					58.32	3.2427
	78.25	2.56529	57.23	5.5238	2.71962		39.34	2.98712	46.1572	2.24207	3.28406		49.84	3.32988	58.9298	4.48054	3.52015		64.44	3.24333	49.214	3.939	3.46926
	157.27	2.56549					50.84	2.99165					56.3	3.33757					32.86	3.25357
	37.18	2.57322					37.03	3.00238					72.39	3.35059					40.99	3.26125
	74.02	2.57351					48.76	3.0063					65.3	3.36362					72.36	3.26179
	41.25	2.58323					55.64	3.01353					44.7	3.3662					50.72	3.26461
	42.67	2.58388					43.09	3.03376					46.14	3.36693					42.84	3.29107
	71.7	2.59013					47.62	3.06923					86.04	3.36752					55.93	3.30995
	48.58	2.594					42.72	3.12167					45.36	3.38165					36.89	3.31491
	73.19	2.59761					34.53	3.125					37.37	3.38592					33.08	3.31919
	42.06	2.61475					54.2	3.1262					50.87	3.40923					37.21	3.32381
	46.51	2.61519					53.62	3.12977					58.23	3.40983					30.74	3.34034
	38.83	2.61674					43.05	3.13001					37.29	3.43129					69.96	3.35333
	56.46	2.61757					44.72	3.13399					63.92	3.43173					31.64	3.36444
	52.52	2.62367					41.91	3.15589					67.71	3.43817					59.94	3.36966
	46.72	2.62505					40.41	3.16584					80.36	3.44141					55.65	3.39973
	64.02	2.62584					49.49	3.17544					35.45	3.46521					31.39	3.40336
	44.18	2.62658					59.59	3.18157					52.04	3.46643					42.32	3.43428
	57.19	2.64135					32.35	3.18758					41.39	3.47508					39.09	3.43484
	41.97	2.64222					41.55	3.19493					89.9	3.48219					88.24	3.44191
	31.89	2.65269					42.46	3.19543					86.98	3.4923					47.07	3.44893
	56.78	2.6683					37.39	3.21976					40.17	3.49942					62.61	3.46038
	51.39	2.66914					45.02	3.22943					43.32	3.49965					61.72	3.46248
	44.57	2.67756					39.28	3.24579					86.38	3.5025					38	3.46902
	59.63	2.71366					53.34	3.26857					39.16	3.50717					45.29	3.46914
	55.56	2.71999					37.47	3.28615					76.53	3.51483					59.9	3.46964
	55.73	2.72055					44.1	3.29386					71.78	3.51699					50.02	3.47776
	102.34	2.73148					52.97	3.33831					43.55	3.52483					35.55	3.47805
	51.68	2.74238					36.79	3.34744					65.97	3.53163					58.74	3.49026
	78.3	2.75529					42.41	3.36084					82.57	3.53541					40.03	3.49467
	54.85	2.76891					49.88	3.36262					38.69	3.5359					36	3.49961
	66.98	2.7705					54.61	3.3648					48.13	3.54744					46.8	3.50126
	50.05	2.77086					56.4	3.36712					54.64	3.54911					54.72	3.50452
	56.55	2.77266					46.27	3.36888					46.33	3.55051					52.3	3.509
	41.95	2.78418					38.63	3.38882					54.71	3.56963					59.39	3.5144
	78.12	2.78944					36.83	3.39331					65.75	3.57449					39.09	3.52152
	39.72	2.81069					40.33	3.41097					65.58	3.5834					42.18	3.53214
	52.21	2.81514					76.72	3.43169					50.99	3.59189					64.86	3.5474
	64.57	2.82296					50.87	3.4354					50.87	3.59618					37.92	3.55877
	54.96	2.82613					33.88	3.43541					76.38	3.6039					48.83	3.56394
	49.69	2.8307					48.65	3.43962					38.14	3.61488					98.62	3.56524
	36.28	2.84854					51.09	3.45187					62.27	3.62209					38.49	3.57386
	50.4	2.84905					48.74	3.47052					52.92	3.64685					59.5	3.59783
	63.58	2.85838					40.29	3.5013					38.98	3.65807					44.39	3.61898
	33.69	2.86021					56.73	3.50786					59.18	3.66106					58.97	3.64387
	72.71	2.8622					49.13	3.51042					70.54	3.67188					44.92	3.65425
	52.97	2.87298					47.71	3.52332					58.57	3.70426					43.48	3.68399
	57.62	2.8745					53.62	3.52637					72.3	3.71541					36.41	3.68739
	54.83	2.88239					38.65	3.52708					55.07	3.7212					51.26	3.68846
	63.66	2.88975					48.01	3.53306					93.5	3.73017					48.84	3.69431
	63.67	2.89476					49.13	3.53489					75.94	3.73385					38.51	3.6966
	63.94	2.91415	58.6002	5.48096	3.15864		49.26	3.57408	49.4744	2.29817	3.87571		54.83	3.74275	61.8426	4.10003	3.975		45.76	3.71526	56.2788	5.07011	3.94721
	43.47	2.93793					54.66	3.57436					60.5	3.74849					40.25	3.72904
	23.02	2.9483					46.85	3.5765					88.88	3.75044					49.27	3.74277
	106.52	2.9528					47.38	3.57735					75.26	3.75123					42.19	3.76457
	52.38	2.97742					45.5	3.58429					111.8	3.76421					73.34	3.76571
	48.57	2.97981					55.58	3.58657					56.81	3.77478					29.26	3.78167
	62.07	2.98048					51.64	3.59218					55.41	3.77944					35.48	3.78669
	70.07	2.99017					45	3.59808					39.71	3.78689					33.52	3.79227
	58.62	2.99617					46.83	3.61459					66.96	3.81006					53.53	3.8012
	53.58	3.00245					59.92	3.61504					49.65	3.81969					37.73	3.80685
	50.49	3.00733					42.56	3.61664					61.74	3.82391					50.5	3.80981
	113.04	3.0534					49.74	3.62107					51.55	3.82472					28.55	3.8126
	38.33	3.06249					42.85	3.63082					45.69	3.83123					59.87	3.82087
	34.87	3.0631					37.51	3.63228					64.61	3.83411					60.5	3.82695
	65.99	3.0701					48.07	3.63912					63.33	3.84076					35.55	3.8278
	87.23	3.0714					45.39	3.64456					57.63	3.84996					50.13	3.83658
	34.93	3.07375					53.82	3.66191					84.6	3.85199					52.47	3.83808
	36.14	3.08192					72.37	3.67585					69.48	3.86789					38.13	3.83881
	112.46	3.08202					40.82	3.7172					66.42	3.87698					51.79	3.86278
	58.41	3.09313					46.34	3.7855					47.94	3.87938					63.62	3.86546
	88.4	3.09541					53.34	3.78661					86.07	3.89746					74.98	3.88606
	43.85	3.10781					45.62	3.81163					55.67	3.90444					47.27	3.90178
	59.66	3.12121					59.46	3.83786					62.51	3.92663					66.32	3.91823
	51.15	3.12482					54.82	3.84684					52.03	3.93419					96.36	3.92955
	45.29	3.13246					58.8	3.8531					51.36	3.93744					49.2	3.94799
	50.37	3.14194					53.49	3.87182					60.37	3.95051					32.76	3.95248
	73.39	3.14727					50.28	3.88806					64.08	3.96284					102.19	3.96182
	75.43	3.1513					48.29	3.89521					59.72	3.97059					69.25	3.96874
	79.22	3.18682					38.78	3.91008					80.96	3.97457					62.79	3.97359
	50.38	3.22324					52.83	3.91232					42.04	3.98118					105.35	3.9892
	56.57	3.22399					67.47	3.91998					43.3	3.98193					53.68	3.9995
	65.46	3.24185					50.11	3.92418					71.32	4.01201					75.8	4.02276
	50.36	3.26028					47.18	3.94896					44.38	4.03951					59.33	4.02447
	52.11	3.28178					55.56	3.97365					43.4	4.06612					61.33	4.03677
	65.29	3.28925					38.84	3.9783					62.9	4.09015					50.34	4.03959
	37.18	3.2948					48.2	4.01911					84.33	4.09042					71.3	4.04203
	63.17	3.29662					53.01	4.0309					71.85	4.09509					73.69	4.05747
	44.51	3.29857					44.5	4.0764					46.78	4.101					68.58	4.05761
	44.24	3.30309					39.15	4.09935					73.13	4.17771					34.24	4.05901
	61	3.30551					65.89	4.13866					46.73	4.18287					70.27	4.07811
	41.43	3.3165					48.77	4.14809					81.99	4.19747					52.71	4.08695
	47.65	3.32205					59.43	4.19376					63.38	4.20426					80.09	4.09947
	82.03	3.32669					34.83	4.20018					62.88	4.20486					51.82	4.09977
	32.6	3.32733					56.69	4.22402					78.59	4.22058					29.17	4.14462
	76	3.33468					53.76	4.22636					41.97	4.23165					49.03	4.14898
	50.41	3.34298					48.73	4.26212					54.9	4.23296					61.47	4.15741
	79.1	3.34779					40.59	4.30477					49.51	4.23427					83.19	4.1798
	54.08	3.34866					48.1	4.31355					56.84	4.23981					42.97	4.18731
	46.09	3.34931					48.08	4.31434					72.23	4.24035					45.77	4.1875
	49.46	3.34943					27.03	4.35739					54.11	4.25829					61.25	4.19605
	128.84	3.37795	66.0052	5.44865	3.64171		49.45	4.38155	48.9614	2.01676	4.6372		113.71	4.26223	71.1838	7.85882	4.61597		102.58	4.20641	54.2912	4.69952	4.40143
	60.87	3.37795					36.16	4.38559					44.69	4.27131					63.72	4.21652
	51.48	3.42542					45.88	4.4095					66.6	4.32625					54.26	4.22019
	49.49	3.42962					44.26	4.42154					45.42	4.34396					37.09	4.22569
	50.51	3.44584					42.79	4.42246					45.88	4.34718					90.4	4.23787
	69.82	3.46407					52.49	4.4307					48.05	4.3476					30.47	4.2501
	98.11	3.46412					48.52	4.43584					96.57	4.35831					60.08	4.25102
	59.75	3.4962					40.18	4.44172					52.49	4.36087					50.46	4.25307
	58.14	3.5001					51.86	4.45785					42.95	4.36518					78.23	4.25436
	57.69	3.5052					57.79	4.46432					148.84	4.36927					43.53	4.26832
	43.07	3.51875					46.44	4.46974					44.67	4.38074					27.57	4.28062
	80.66	3.52699					57.13	4.47178					150.56	4.39864					44.47	4.28384
	57.53	3.53601					46.33	4.47894					56.91	4.40356					40.57	4.28396
	83.89	3.53676					53.99	4.4805					74.13	4.41638					48.15	4.305
	56.03	3.53817					46.82	4.50804					103.57	4.42667					52.7	4.31011
	65.31	3.53854					44.97	4.51924					43.02	4.45268					44.5	4.31394
	77.84	3.54544					36.08	4.54245					75.06	4.45359					54.71	4.31469
	60.23	3.56302					54.5	4.5525					53.62	4.47891					76.5	4.33328
	41.94	3.5645					51.23	4.55762					131.53	4.51388					43.61	4.34796
	56.17	3.58639					48.73	4.57165					49.45	4.52813					34.47	4.35107
	108.05	3.59881					42.36	4.57657					48.17	4.53511					67.04	4.35246
	48.66	3.61032					44.14	4.59018					53.89	4.54227					77.3	4.36953
	73.82	3.63885					55.75	4.60035					57.21	4.59423					64.59	4.37119
	42.43	3.64186					63.41	4.603					116.32	4.60124					47.88	4.39837
	71.74	3.64531					57.79	4.60946					78.76	4.6094					43.87	4.3988
	95.31	3.64857					44.91	4.61789					64.09	4.63041					77.72	4.40073
	53.43	3.66411					47.63	4.63386					60.16	4.63783					32.05	4.40547
	57.44	3.66907					54.46	4.64911					58.92	4.65139					57.95	4.40753
	59.01	3.67387					47.14	4.66156					48	4.67685					40.52	4.40903
	50.83	3.67779					51.44	4.67492					50.91	4.70766					38.33	4.43543
	47.67	3.68196					47.37	4.68509					123.65	4.71337					51.91	4.44163
	75.67	3.70998					56.12	4.68847					50.15	4.73507					62.28	4.44822
	70.76	3.72294					60.55	4.69852					61.88	4.73742					61.61	4.44943
	71.78	3.72861					42.05	4.71208					68.43	4.74701					37.56	4.45157
	100.92	3.73281					76.33	4.73616					81.15	4.76414					34.89	4.47077
	56.57	3.74059					43.55	4.75715					61.78	4.81579					65.19	4.47774
	50.3	3.74797					40.58	4.76153					50.24	4.82748					93.12	4.4909
	53.15	3.75373					50.35	4.76715					52.14	4.82836					57.89	4.50398
	63.59	3.7589					43.45	4.77608					41.32	4.8325					45.36	4.52879
	65.81	3.76044					43.48	4.7769					98.49	4.84297					46.97	4.52992
	54.2	3.78249					49.71	4.80766					89.49	4.85532					46.51	4.5316
	49.11	3.79775					46.36	4.84167					91.5	4.86052					83.1	4.5384
	72.48	3.81208					57.16	4.85278					65.84	4.87048					51.89	4.5556
	72.55	3.81589					40.28	4.86518					46.97	4.87356					33.76	4.57037
	48.72	3.81642					42.52	4.88281					62.08	4.8965					45.75	4.57936
	54.09	3.8597					44.95	4.88895					60.14	4.90202					55.92	4.58649
	81.44	3.86094					50.63	4.91323					91.84	4.9143					56.74	4.60855
	48.1	3.86182					45.64	4.92826					53.44	4.9188					50.15	4.61039
	73.86	3.86201					54.43	4.94892					82.26	4.93329					64.51	4.61637
	121.4	3.8691					47.93	4.95079					102.25	4.93778					44.13	4.62475
	55.21	3.90644	60.7798	6.27722	4.13147		46.95	4.97471	47.606	1.97111	5.39896		63.77	4.94459	70.4936	5.98515	5.25224		40.72	4.6331	52.4954	3.97538	4.93235
	43.69	3.92603					41.47	4.9876					86.73	4.94837					66.53	4.64315
	62.54	3.92627					47.76	5.0139					56.3	4.96976					46.27	4.66181
	63.59	3.92791					41.45	5.05857					56.78	4.9753					57.97	4.69087
	78.28	3.93357					41.65	5.07507					97.94	4.98231					38.64	4.6983
	48.74	3.9379					42.19	5.08092					68.94	4.99549					71.01	4.69898
	47.59	3.94796					50.39	5.08774					51.43	5.00353					58.75	4.70261
	54.81	3.94859					41.09	5.08876					50.52	5.0188					37.89	4.71331
	48.36	3.9488					46.23	5.09936					75.4	5.02571					47.53	4.71619
	53.76	3.95016					55.95	5.10823					130.66	5.02851					93.13	4.7223
	54.67	3.95617					56.87	5.13257					68.67	5.0286					67.85	4.73188
	59.86	3.9577					38.43	5.1458					64.64	5.03467					47.96	4.74164
	126.19	3.95871					50.21	5.16182					68.8	5.05081					42.25	4.74537
	75.06	3.97841					44.87	5.16597					49.55	5.07073					43.98	4.75018
	54.39	3.99027					48.55	5.18604					49.02	5.07097					73.55	4.75745
	53.71	3.9963					41.36	5.19074					55.03	5.07738					56.92	4.76661
	76.29	3.99998					38.91	5.21848					70.71	5.10444					64.91	4.7709
	59.63	4.00203					49.35	5.22721					55.37	5.11087					42.27	4.7713
	28.73	4.00581					45.76	5.23247					110.19	5.12142					34.62	4.77147
	48.6	4.01128					39.25	5.23645					75.65	5.12493					70.46	4.79261
	59.38	4.0139					52.29	5.23994					55.23	5.1518					60.44	4.80466
	67.56	4.0406					51.33	5.2645					53.29	5.16576					54.14	4.82157
	60.81	4.05774					37.04	5.29399					52.66	5.19521					58.61	4.84098
	82.51	4.06125					47.7	5.32349					55.98	5.20485					65.51	4.90009
	52.94	4.09844					54.2	5.33083					66.29	5.2114					46.74	4.932
	43.04	4.11342					57.7	5.34089					101.57	5.22438					35.35	4.93858
	64.56	4.11516					48.06	5.36035					82.62	5.23001					47.04	4.96647
	145.45	4.13633					52.06	5.42236					57.61	5.24179					32.77	4.97517
	37.31	4.15737					33.1	5.45328					50.95	5.26533					43.1	4.99282
	40.33	4.15878					52.74	5.47133					84.85	5.27058					80.03	5.01089
	60.87	4.1775					54.39	5.47657					54.32	5.27334					28.13	5.01935
	46.45	4.18997					50.29	5.50321					72.8	5.2994					34.09	5.05184
	73.78	4.22103					50.49	5.5061					81.88	5.3029					59.61	5.06022
	40.29	4.23581					48.04	5.5138					59.27	5.33422					58.84	5.06772
	46.57	4.25452					28.53	5.56536					67.58	5.3718					65.89	5.08178
	43.56	4.26235					41.94	5.59933					157.93	5.39344					76.76	5.09337
	48.96	4.31348					49.15	5.63953					66.5	5.40916					60.27	5.10442
	127.33	4.31966					49.74	5.69824					77.19	5.45046					52.81	5.11091
	68.83	4.32095					51.92	5.70918					52.01	5.4702					40.31	5.12835
	69.8	4.3214					54.87	5.71978					53.61	5.4863					33.88	5.13555
	46.44	4.32857					54.18	5.73398					90.08	5.52611					39.49	5.14535
	54.8	4.33106					50.46	5.74032					94	5.54184					54.88	5.15789
	42.36	4.33549					46.02	5.7594					63.75	5.56042					41.94	5.16048
	49.58	4.349					42.88	5.77697					57.86	5.57236					44.29	5.16634
	53.15	4.35051					40.51	5.77791					76.85	5.57521					36.59	5.19243
	40.32	4.36626					48.76	5.82075					51.58	5.59687					40.52	5.20378
	67.43	4.37211					70.29	5.83854					82.52	5.62003					61.15	5.22021
	93.04	4.42884					50.74	5.86095					62.81	5.62733					57.08	5.25921
	42	4.46236					44.89	5.86264					81.79	5.67611					68.62	5.29396
	75.84	4.4696					57.3	5.87209					53.2	5.67634					42.68	5.30104
	69.76	4.52329	63.5476	5.52635	5.13057		42.72	5.87592	47.904	2.05362	6.71109		79.96	5.68362	66.6868	6.0989	6.26057		39.02	5.3541	55.2174	4.33399	5.88681
	37.51	4.52571					48.47	5.89216					86.27	5.70444					76.57	5.37805
	59.35	4.52914					51.59	5.89757					51.59	5.71502					57.57	5.37883
	49.27	4.53394					40.72	6.02985					72.36	5.72314					56.87	5.37957
	64.88	4.55069					72.3	6.03177					49.4	5.73916					36.18	5.38336
	60.56	4.58493					39.93	6.06396					125.12	5.74757					73.04	5.40721
	45.81	4.63532					33.17	6.08738					63.65	5.75622					60.45	5.43498
	95.26	4.66887					38.9	6.1302					53.86	5.83911					85.24	5.46405
	46.64	4.67878					44.2	6.22547					63.76	5.8423					34.91	5.48104
	104.39	4.68188					42.11	6.25012					86.48	5.85697					60.82	5.48537
	43.73	4.70787					38.94	6.28512					49.84	5.88894					64.74	5.48697
	61.16	4.74893					44.65	6.30986					117.89	5.89155					46.33	5.55292
	40.31	4.782					43.54	6.32706					57.54	5.91601					43.58	5.55712
	43.29	4.79114					33.26	6.35485					59.02	5.92375					36.86	5.57026
	58.56	4.8458					46.02	6.37335					69.54	5.93331					44.19	5.60966
	34.7	4.84986					55.25	6.42522					61.56	5.95772					48.03	5.66093
	45.74	4.95112					48.07	6.45933					79.44	5.98575					65.36	5.66693
	43.62	4.96756					62.17	6.48018					85.42	6.00267					38.15	5.68389
	57.04	5.03793					54.06	6.50086					43.32	6.00284					51.48	5.71854
	61.48	5.053					48.49	6.53651					48.51	6.02087					74.37	5.7227
	58.77	5.06528					50.62	6.62203					43.69	6.03531					42.87	5.73252
	51.3	5.06615					56.1	6.64212					80.45	6.08099					40.11	5.73976
	91.66	5.08352					45.51	6.64351					35.2	6.09592					49.97	5.78209
	60.99	5.10233					52.88	6.65768					38.73	6.16477					40.98	5.83284
	42.33	5.11029					52.32	6.66827					66.88	6.18542					51.96	5.8367
	55.66	5.17561					46.77	6.67482					61.18	6.20608					66.47	5.83928
	77.21	5.19878					44.21	6.69827					47.87	6.27508					67.29	5.85419
	50.62	5.20341					49.94	6.7986					41.06	6.27795					66.4	5.85571
	108.77	5.24404					55.43	6.83292					44.37	6.28511					101.29	5.86623
	78.13	5.25241					53.21	6.84221					55.88	6.31899					43.41	5.87163
	47.49	5.29148					54.83	6.8444					70.07	6.40414					40.38	5.87407
	82.09	5.3212					42.1	6.84944					64.14	6.43492					45.89	5.93323
	46.91	5.33145					51.69	6.88582					49.78	6.43779					71.02	6.11059
	86.04	5.38068					47.17	6.91582					52.63	6.51491					43.28	6.11916
	58.94	5.38957					51.32	6.94064					102.06	6.54011					51.5	6.13255
	55.14	5.43315					49.04	6.95629					58.94	6.65232					39.17	6.1675
	56.66	5.46292					45.09	6.98631					75.48	6.65399					37.08	6.16762
	69.21	5.49637					53.51	6.9945					92.72	6.68978					75.2	6.32298
	107.01	5.50613					44.12	7.13143					89.69	6.70536					60.21	6.32772
	108.31	5.53717					45.33	7.16782					61.57	6.70547					57.21	6.33407
	70.98	5.54037					55.26	7.20107					87.44	6.70918					49.76	6.33557
	88.11	5.54095					47.74	7.24975					124.81	6.73525					87.81	6.35801
	55.57	5.57995					52.62	7.31089					43.24	6.73875					48.65	6.36143
	59.31	5.58822					47.19	7.33459					51.51	6.78953					55.88	6.36599
	40.63	5.62433					30.51	7.3454					65.73	6.79568					65.78	6.37867
	72.95	5.64044					46.36	7.43371					55.74	6.8277					44.56	6.42439
	68.97	5.65466					40.2	7.53524					55.81	6.85574					78.01	6.49881
	48.4	5.67394					44.59	7.5803					60.53	6.85999					52.24	6.50163
	96.94	5.6848					56.9	7.58292					46.12	6.93866					63.03	6.50206
	59.22	5.70113					54.08	7.69085					106.49	6.98262					29.7	6.53709
	135.15	5.70141	74.0202	6.22011	7.17904		50.35	7.86308	47.7079	2.14747	9.97965		88.58	6.98965	74.6624	6.99438	8.15034		77.71	6.54228	57.8346	3.52711	8.38685
	108.84	5.71084					70.19	7.87463					35.07	6.99991					53.91	6.64705
	47.67	5.76085					47.32	7.9098					82.67	7.03507					43.99	6.66193
	103.35	5.90264					39.27	8.02265					63.14	7.04054					60.63	6.66768
	109.62	5.9434					50.5	8.24751					134.48	7.05633					61.5	6.75204
	71.88	5.95828					47.95	8.43613					81.21	7.07358					44.34	6.81572
	67.64	6.04383					46.2	8.44644					44.26	7.14096					49.93	6.8591
	72.18	6.06112					45.51	8.46085					88.26	7.17468					36.54	6.92441
	65.89	6.06757					58.12	8.49512					85.57	7.18005					71.27	6.98714
	46.77	6.08956					49.7	8.6206					53.84	7.18461					56.06	6.99928
	70.34	6.09631					44.27	8.73319					63.73	7.2684					52.16	7.17036
	55.12	6.10244					41.95	8.77575					71.54	7.33757					48.13	7.2011
	110.16	6.18835					40.29	8.82232					70.6	7.37526					78.66	7.24282
	54.87	6.26027					42.3	8.82382					90.82	7.47914					33.64	7.34139
	60.64	6.26798					45.55	8.85691					47.87	7.49682					49.78	7.3609
	57.54	6.26874					37.11	8.87883					40.54	7.54971					48.79	7.41452
	52.89	6.28982					42.37	8.98909					53.68	7.55209					72.15	7.43546
	55.31	6.30042					49.79	8.99562					67.81	7.60091					48.86	7.55205
	65.48	6.3281					52.31	9.12142					96.68	7.65259					52.79	7.5834
	105.83	6.39863					56.46	9.12636					57.03	7.65801					59	7.6976
	92.69	6.42233					49.22	9.13586					78.29	7.69937					83.17	7.86519
	36.82	6.43147					47.77	9.19458					67.01	7.73567					66.17	7.88596
	44.79	6.47321					37.83	9.21781					65.79	7.77638					80.84	7.93611
	60.64	6.59021					51.18	9.32818					77.64	7.80802					43.29	7.96702
	77.48	6.78168					36.03	9.41833					44.23	7.82355					58.94	8.03549
	79.53	6.81573					54.62	9.45776					40.31	7.88108					68.96	8.08892
	55.32	6.90735					63.64	9.48465					79.06	7.93009					56.44	8.09389
	53.2	6.92293					52.89	9.50592					54.84	7.9919					57.5	8.12791
	74.51	7.04574					43.56	9.88064					91.86	8.05756					66.58	8.13991
	90.52	7.13104					38.65	9.95713					134.89	8.1037					58.98	8.1682
	51.22	7.13125					48.21	10.0155					52.43	8.15847					52.44	8.36217
	109.06	7.17654					43.06	10.1331					57.11	8.27121					55.7	8.44038
	65.51	7.386					49.89	10.5948					63.83	8.29339					59.66	8.44927
	63.15	7.52664					40.69	10.712					78.29	8.37267					50.87	8.63607
	84.2	7.57996					61.82	10.9136					91.47	8.38145					63.06	8.98313
	63.97	7.69746					37.21	11.3847					70.17	8.55303					81.89	9.03876
	94.97	7.8014					41.05	11.3861					96.17	8.66841					43.9	9.05542
	87.07	7.91409					48.33	11.4087					52	8.80994					36.51	9.07291
	44.82	8.0975					70.47	11.4923					120.49	8.81346					56.95	9.07735
	66.9	8.15266					44.71	11.8162					92.44	8.82387					58.32	9.10416
	63.42	8.20322					48.56	11.9219					115.52	8.91661					66.95	9.69071
	114.22	8.20838					43.09	12.304					52.37	9.06788					45.31	9.72718
	63.39	8.32574					49.27	12.3391					72.08	9.24595					60.64	10.0568
	80.66	8.42181					48.24	12.5383					135.99	9.32404					49.37	10.2093
	59.71	8.48334					50.92	12.9115					117.88	9.49295					50.07	10.3392
	50.33	8.62112					40.29	13.0713					55.1	10.0079					44.96	10.3889
	81.99	9.11185					44.78	13.562					46.54	10.0553					66.28	11.0298
	110.32	10.5033					46.49	14.4373					61.38	10.2417					86.99	12.0742
	82.45	11.2539											73.43	10.2904					47.45	12.4927
	80.98	12.0939											77.13	11.0754					73.7	12.9493

## Sheet: Fig3B
	haploid (CML128)							diploid (1788)
	mad3		ctrl		oMAD3			ctrl		mad3
	Vb(fl)		Vb(fl)		Vb(fl)			Vb(fl)		Vb(fl)
median	35.6913		41.505		45.1			87.83		81.77
up (0.95)	61.8716		58.6825		67.1015			113.367		108.998
low (0.05)	24.9463		30.6095		33.741			66.217		62.3705
N	300		300		300			300		300
Last ref	B320		D320		F320			I320		K320
Mann-Whitney U test
rank sum	75305.5		104994		101123			100808		79491.5
U	59844.5		30155.5		34027			34341.5		55658.5
U min		30155.5		30155.5					34341.5
mean		45000		45000					45000
std dev		2123.09		2123.09					2123.09
z score		6.99194		6.99195					5.02029
p value		2.71094e-12		2.71094e-12					5.15944e-07
	Vb(fl)		Vb(fl)		Vb(fl)			Vb(fl)		Vb(fl)
	20.4977		22.92		27.25			46.26		42.73
	21.407		23.91		28.1			48.24		47.5
	21.5282		24.23		28.16			49.21		50.22
	21.788		25.76		28.6			53.03		52.73
	22.0911		26.7		29.54			56.45		53.31
	22.4895		29.01		29.65			56.64		54.4
	22.9138		29.06		31.1			57.48		55.97
	23.2948		29.1		31.19			59.09		59.15
	23.5979		29.9		32.12			60.57		59.22
	23.6239		30.1		32.31			61.2		59.4
	23.7105		30.1		32.44			62.95		60.35
	24.1781		30.36		32.48			63.46		61.47
	24.4206		30.37		32.79			64.54		61.9
	24.793		30.52		33.24			66.02		62.36
	24.9315		30.59		33.74			66.17		62.37
	25.226		30.98		33.76			67.11		62.38
	25.6416		31.03		33.95			67.43		63.38
	25.8148		31.05		34.23			67.47		63.44
	25.8668		31.08		34.5			67.95		63.45
	25.8755		31.18		34.7			68.11		63.55
	25.9188		31.29		34.78			68.34		63.68
	25.988		31.4		34.84			68.96		64
	26.0054		31.78		34.84			69.1		64.04
	26.0227		31.78		34.95			69.11		64.29
	26.0746		31.82		34.95			69.5		64.33
	26.421		31.86		34.97			69.63		65.18
	26.421		31.88		35.04			69.89		65.19
	26.473		31.89		35.07			69.92		65.22
	26.5509		31.95		35.14			69.93		65.43
	26.7155		32		35.32			70.07		65.8
	26.7501		32.04		35.47			70.08		65.83
	26.7674		32.08		35.67			70.11		65.93
	26.8973		32.12		35.7			70.28		66.02
	26.906		32.3		36.02			70.6		66.03
	26.906		32.45		36.39			70.64		66.11
	26.9666		32.61		36.66			71.33		66.15
	27.0186		32.69		36.8			71.68		66.27
	27.0792		32.83		36.81			71.74		66.28
	27.1744		32.87		36.97			72.29		66.5
	27.2091		32.96		37			72.31		66.75
	27.2437		33.1		37.08			72.7		66.77
	27.2524		33.14		37.13			72.75		66.93
	27.313		33.16		37.32			72.76		66.99
	27.5468		33.24		37.4			72.93		67.05
	27.5728		33.37		37.52			72.94		67.22
	27.7113		33.43		37.55			73.81		67.38
	27.7979		33.63		37.6			74.19		67.7
	27.8239		33.71		37.6			74.57		67.88
	27.8326		33.8		37.66			74.67		68.14
	27.8586		34.06		37.84			74.77		68.33
	27.9625		34.11		37.94			75.12		68.35
	28.179		34.22		37.96			75.44		68.48
	28.1963		34.3		37.99			75.67		68.59
	28.2223		34.51		38.01			75.85		68.88
	28.2223		34.57		38.18			76.04		68.88
	28.3089		34.58		38.21			76.08		69.13
	28.3348		34.61		38.25			76.11		69.14
	28.3695		34.63		38.42			76.73		69.14
	28.4301		34.66		38.44			76.96		69.34
	28.508		34.83		38.56			77.07		69.45
	28.7332		34.83		38.58			77.12		70.06
	28.7332		35.25		38.64			77.2		70.1
	29.0103		35.3		38.72			77.22		70.33
	29.019		35.34		38.73			77.25		70.37
	29.0796		35.44		38.79			77.33		70.46
	29.1315		35.47		38.79			77.54		70.62
	29.2701		35.59		38.9			77.61		70.63
	29.4693		35.96		38.98			77.95		70.86
	29.6165		36		39.02			78.04		70.89
	29.7031		36.24		39.03			78.1		70.89
	29.8243		36.26		39.1			78.25		70.91
	29.859		36.36		39.2			78.28		70.93
	30.0322		36.46		39.26			78.33		71.01
	30.0408		36.5		39.3			78.44		71.13
	30.1361		36.52		39.31			78.49		71.23
	30.1534		36.66		39.42			78.53		71.24
	30.3959		36.69		39.68			78.58		71.28
	30.4132		36.88		39.73			78.64		71.44
	30.4132		36.95		39.73			78.79		71.58
	30.4478		36.96		39.82			78.8		71.61
	30.4565		37.11		39.87			79.01		71.77
	30.5777		37.2		39.9			79.14		71.8
	30.6557		37.25		39.98			79.42		71.81
	30.6816		37.3		40.09			79.69		71.81
	30.7076		37.35		40.1			79.72		72.05
	30.7423		37.36		40.21			79.79		72.53
	30.9155		37.53		40.3			79.86		72.54
	31.0627		37.56		40.35			80.09		72.55
	31.1146		37.57		40.36			80.12		72.59
	31.1839		37.62		40.39			80.7		72.75
	31.2445		37.65		40.49			80.72		72.98
	31.3225		37.92		40.54			81.34		73.25
	31.3918		38.05		40.6			81.36		73.75
	31.513		38.24		40.71			81.6		73.85
	31.539		38.34		41.01			81.71		74.19
	31.8507		38.58		41.02			81.77		74.22
	31.894		38.6		41.1			81.77		74.33
	31.9027		38.61		41.1			81.78		74.35
	31.9806		38.68		41.46			81.91		74.58
	31.9806		38.77		41.54			81.96		74.72
	32.301		38.78		41.63			82.18		74.95
	32.353		38.79		41.71			82.31		75.19
	32.3963		38.8		41.73			82.45		75.56
	32.6041		38.85		41.77			82.53		75.66
	32.6474		38.92		42.1			82.54		75.7
	32.6647		38.96		42.16			82.98		75.87
	32.8293		39		42.32			83.14		75.94
	32.8812		39.05		42.36			83.21		76.01
	32.8986		39.07		42.38			83.24		76.11
	32.9072		39.19		42.39			83.33		76.11
	32.9938		39.29		42.51			83.43		76.15
	33.1237		39.32		42.54			83.5		76.34
	33.1237		39.33		42.76			83.71		76.37
	33.1497		39.4		42.78			83.78		76.58
	33.1757		39.41		42.82			83.8		76.77
	33.2709		39.48		42.86			83.84		76.95
	33.4441		39.5		42.92			83.85		76.98
	33.5047		39.5		43.04			83.93		77.12
	33.5047		39.5		43.04			83.95		77.12
	33.5134		39.55		43.21			83.98		77.19
	33.5394		39.55		43.23			84.11		77.31
	33.5654		39.59		43.33			84.15		77.39
	33.6173		39.64		43.33			84.17		77.45
	33.6693		39.7		43.4			84.2		77.53
	33.7126		39.71		43.42			84.28		77.63
	33.7559		39.8		43.47			84.48		78.35
	33.7645		39.9		43.72			84.53		78.35
	33.7819		39.92		43.72			84.8		78.5
	33.9724		39.96		43.79			84.81		79.13
	34.0503		40.05		43.81			84.83		79.2
	34.2062		40.05		43.88			85.18		79.39
	34.2235		40.13		43.9			85.18		79.42
	34.3534		40.18		43.96			85.23		79.59
	34.3621		40.2		44			85.25		80.07
	34.3707		40.23		44.06			85.27		80.11
	34.3967		40.32		44.08			85.65		80.12
	34.5093		40.48		44.1			85.68		80.23
	34.5612		40.53		44.14			86.03		80.31
	34.7085		40.66		44.21			86.07		80.53
	34.7691		40.74		44.23			86.11		80.54
	34.9336		40.76		44.31			86.16		80.66
	34.9856		40.76		44.49			86.42		80.67
	35.0722		40.83		44.57			86.72		80.71
	35.1414		40.9		44.66			86.92		80.82
	35.1588		41.13		44.77			87.26		80.92
	35.228		41.25		44.81			87.42		80.98
	35.2713		41.32		44.88			87.53		81.15
	35.3753		41.41		44.98			87.55		81.51
	35.4792		41.43		44.98			87.58		81.58
	35.6437		41.48		45			87.78		81.77
	35.739		41.53		45.2			87.88		81.77
	35.7736		41.6		45.21			87.93		82
	35.8342		41.71		45.23			88.34		82.13
	35.9381		41.79		45.4			88.42		82.17
	35.9641		41.8		45.68			88.52		82.18
	36.0594		41.83		45.69			88.62		82.23
	36.12		41.89		45.73			88.79		82.44
	36.12		42.03		45.74			88.85		82.51
	36.1287		42.06		46.04			89.51		82.51
	36.1633		42.1		46.05			89.61		82.8
	36.2326		42.11		46.15			89.68		82.88
	36.3365		42.12		46.33			89.75		83.01
	36.4058		42.2		46.38			89.87		83.08
	36.5097		42.26		46.54			89.91		83.18
	36.7002		42.34		46.68			90.03		83.48
	36.7781		42.38		46.71			90.1		83.59
	36.7868		42.54		46.99			90.23		83.68
	36.986		42.62		47.02			90.66		84.24
	37.012		42.62		47.09			90.93		84.25
	37.1245		42.64		47.09			90.98		84.48
	37.2631		42.65		47.2			90.99		84.9
	37.3757		42.8		47.2			91.11		84.92
	37.6614		42.9		47.23			91.36		84.99
	37.774		42.91		47.54			91.4		85.01
	37.8		43.01		47.61			91.46		85.07
	37.826		43.02		47.64			91.49		85.58
	37.852		43.04		47.66			91.67		85.69
	37.9299		43.07		47.73			91.69		85.72
	37.9732		43.14		47.8			91.9		85.88
	37.9992		43.21		47.85			91.99		85.94
	38.0425		43.45		47.9			92.07		86.08
	38.0771		43.54		47.98			92.1		86.35
	38.0858		43.56		48			92.34		86.41
	38.207		43.7		48.2			93.16		86.96
	38.3629		43.78		48.22			93.32		86.98
	38.6227		43.95		48.29			93.53		87.34
	38.6573		44.06		48.38			93.57		87.6
	38.666		44.25		48.47			93.79		87.68
	38.8392		44.29		48.51			93.88		87.7
	38.8911		44.35		48.94			93.91		87.71
	38.8998		44.4		48.95			94.05		88.17
	38.9344		44.42		49.08			94.06		88.84
	38.9777		44.75		49.09			94.25		88.86
	39.2722		44.83		49.1			94.26		89.1
	39.4194		44.9		49.47			94.26		89.17
	39.7398		45.08		49.63			94.6		89.22
	39.8091		45.09		49.89			94.77		89.22
	39.8351		45.12		49.89			94.95		89.3
	39.9823		45.32		49.96			95.2		89.31
	39.9909		45.47		50.09			95.23		89.51
	40.1468		45.84		50.2			95.58		89.71
	40.294		45.84		50.2			95.86		89.91
	40.32		45.92		50.24			96.04		89.98
	40.5019		46		50.28			96.04		90.23
	40.5192		46.15		50.29			96.06		90.47
	40.6924		46.26		50.44			96.17		90.49
	41.0734		46.4		50.65			96.3		90.55
	41.1513		46.47		50.82			96.64		90.57
	41.16		46.52		50.83			96.67		90.57
	41.186		46.57		50.88			96.86		90.84
	41.4285		46.6		51.06			96.89		90.86
	41.5237		46.6		51.08			96.99		90.87
	41.5584		46.61		51.19			97.15		90.92
	41.5843		46.64		51.3			97.17		90.97
	41.6363		46.68		51.37			97.18		91.26
	41.8701		46.75		51.38			97.34		91.46
	41.9913		46.85		51.59			97.39		91.53
	42.1732		46.85		51.6			97.51		91.56
	42.1732		47.2		51.63			97.59		91.58
	42.381		47.52		52.26			97.72		91.65
	42.381		47.56		52.39			97.74		91.74
	42.3897		47.74		52.43			97.91		91.96
	42.5715		47.91		52.47			98		92.18
	42.7014		48.02		52.62			98.18		92.3
	42.7014		48.27		52.63			98.25		92.67
	42.7794		48.44		52.68			98.57		92.71
	42.8227		48.48		53.06			98.61		92.77
	43.0911		48.7		53.08			98.74		92.84
	43.247		48.7		53.17			99.11		92.88
	43.4289		48.75		53.26			99.26		92.88
	43.7233		48.92		53.45			99.38		93.55
	43.8272		49		53.5			99.78		93.67
	44.546		49.15		53.78			99.83		93.68
	44.6326		49.19		53.79			100.25		93.81
	44.7971		49.36		53.94			100.9		94.22
	44.927		49.4		54.11			100.95		94.34
	45.9402		49.43		54.27			101.15		94.63
	46.0614		49.69		54.48			101.31		94.76
	46.3905		49.87		54.55			101.39		94.82
	46.5031		50		54.6			101.72		94.87
	46.607		50.6		54.64			101.72		94.95
	46.7975		50.63		54.8			102.09		95.01
	47.2392		50.75		54.87			102.43		95.46
	47.2652		50.98		55.11			102.43		95.58
	47.9666		51.11		55.26			102.76		95.92
	48.0099		51.18		55.59			103		96
	48.1571		51.39		56.3			103		96.38
	48.3736		51.5		56.37			103.16		96.39
	48.4342		51.58		56.47			103.23		96.46
	48.8932		51.7		56.6			103.38		96.56
	48.9625		51.99		56.66			103.65		96.66
	49.0924		51.99		56.91			103.7		96.92
	50.0016		52		57.14			103.72		97.09
	50.0623		52.1		57.15			103.8		97.35
	50.2614		52.46		57.58			104.02		97.37
	50.7551		52.67		58.1			104.14		97.4
	50.781		53.2		58.23			104.4		97.94
	50.807		53.8		58.93			104.75		98.58
	51.1101		53.82		59.51			105.04		98.85
	51.1188		53.9		59.7			105.28		98.87
	51.1967		54.34		60			105.58		99.06
	51.266		54.4		60.21			105.63		99.7
	51.3526		54.67		60.21			105.88		99.71
	51.4132		54.77		60.87			106.02		100.2
	51.6903		54.83		61.14			106.06		100.22
	52.7381		55.02		61.79			106.16		100.25
	52.946		55.06		61.9			106.32		100.58
	53.1538		55.17		61.92			106.6		101.03
	53.708		55.24		62.26			106.71		101.79
	54.2363		55.37		62.38			106.85		102
	54.7472		55.41		62.41			107.26		102.25
	54.8078		55.67		62.58			107.35		103.02
	55.1542		55.7		62.86			107.4		103.27
	55.1629		55.77		62.9			107.43		103.45
	56.2454		55.9		63.04			108.5		103.67
	56.5398		56.04		63.13			109.7		103.77
	56.5918		56.17		63.74			109.85		103.91
	57.2932		56.56		64.32			109.88		105
	57.6569		56.56		65.05			110.19		106.97
	57.7435		56.58		65.3			110.41		107.07
	57.7695		56.68		65.75			110.75		108
	59.7786		57.48		65.82			110.81		108.19
	60.1596		57.96		66.13			111.68		108.19
	61.1122		58.05		66.28			111.78		108.89
	61.8223		58.35		66.94			112.73		108.95
	61.8742		58.7		67.11			113.4		109
	62.2033		58.95		67.84			114.15		109.44
	62.2899		58.98		68.95			114.27		109.7
	63.3637		59.08		70.26			115.31		109.82
	64.8878		59.1		70.4			117.58		111.82
	67.2779		60.11		70.92			118.12		111.98
	69.7893		60.19		71.49			118.57		113.07
	71.3134		60.3		71.9			118.61		114.22
	74.4742		60.37		73.74			119.5		114.59
	74.5608		61.4		73.79			124.48		116.59
	75.3575		64.52		74.71			125.66		116.61
	75.9118		66.05		79.55			126		121.07
	80.1984		69.75		81.41			131.58		128.43
	84.9526		71.62		82.96			138.91		129.24
	93.7509		72.85		97.14			142.71		140.81

## Sheet: Fig4AB
	Cln3-6FLAG (ru)
time (min)	ctrl	2YCp-CENGALp	mad3 ctrl	mad3 2YCp-CENGALp
0	1	1	1	1
5	0.854091	0.658339	0.954538	0.908263
10	0.686295	0.275968	0.633294	0.722798
20	0.319731	0.037154	0.281285	0.257978

[truncated: 13 more sheets: Fig4C, Fig4D, Fig4G, S1A Fig, S1BC Fig, S2B Fig, S3A Fig, S3B Fig, S4B Fig, S5AB Fig, S6A Fig, S6B Fig, S7 Fig]
